# Supplementary material for: (E)-N′-[1-(2-Hy­droxy­phen­yl)ethyl­idene]-2-phen­oxy­acetohydrazide–2,2′-(1,1′-azinodiethyl­idyne)diphenol (2/1)
Source: Acta Crystallogr Sect E Struct Rep Online. 2011 Jun 25;67(Pt 7):o1819. doi: 10.1107/S1600536811023956 (PMC3151930; doi:10.1107/S1600536811023956)
Supplement: Supplementary file 1 [file e-67-o1819-sup1.cif]

##############################################################################
#                                                                            #
# This CIF contains the data in a paper accepted for publication in          #
# Acta Crystallographica Section E. It conforms to the requirements of       #
# Notes for Authors for Acta Crystallographica Section E, and has been       #
# peer reviewed under the auspices of the IUCr Commission on Journals.       #
#                                                                            #
# Full details of the Crystallographic Information File format               #
# are given in the paper "The Crystallographic Information File (CIF):       #
# a New Standard Archive File for Crystallography" by S. R. Hall, F. H.      #
# Allen and I. D. Brown [Acta Cryst. (1991), A47, 655-685].                  #
#                                                                            #
# The current version of the core CIF dictionary is obtainable from          #
# ftp://ftp.iucr.org/pub/cif_core.dic.                                       #
#                                                                            #
# Software is freely available for graphical display of the structure(s)     #
# in this CIF. For information consult the CIF software page                 #
# http://www.iucr.org/resources/cif/software.                                #
#                                                                            #
# This file may be used for bona fide research purposes within the           #
# scientific community so long as proper attribution is given to the journal # 
# article from which it was obtained.                                        #
#                                                                            #
##############################################################################
data_I
_audit_creation_method     SHELXL-97
_chemical_name_systematic
;
(<i>E</i>)-<i>N</i>'-[1-(2-Hydroxyphenyl)ethylidene]-2-phenoxyacetohydrazide--
2,2'-(1,1'-azinodiethylidyne)diphenol (2/1)
;
_chemical_name_common     ?
_chemical_formula_moiety     'C48 H48 N6 O8'
_chemical_formula_sum     'C48 H48 N6 O8'
_chemical_formula_iupac     'C48 H48 N6 O8'
_chemical_formula_weight     836.92
_chemical_melting_point     ?
_symmetry_cell_setting     monoclinic
_symmetry_space_group_name_H-M     'P 21/c'
_symmetry_space_group_name_Hall     '-P 2ybc'
loop_
    _symmetry_equiv_pos_as_xyz
    'x, y, z'
    '-x, y+1/2, -z+1/2'
    '-x, -y, -z'
    'x, -y-1/2, z-1/2'
_cell_length_a     12.416(5)
_cell_length_b     19.322(6)
_cell_length_c     9.225(4)
_cell_angle_alpha     90.00
_cell_angle_beta     106.156(16)
_cell_angle_gamma     90.00
_cell_volume     2125.8(15)
_cell_formula_units_Z     2
_cell_measurement_reflns_used     20942
_cell_measurement_theta_min     3.12
_cell_measurement_theta_max     27.48
_cell_measurement_temperature     293(2)
_exptl_crystal_description     block
_exptl_crystal_colour     yellow
_exptl_crystal_size_max     0.18
_exptl_crystal_size_mid     0.15
_exptl_crystal_size_min     0.13
_exptl_crystal_density_diffrn     1.308
_exptl_crystal_density_meas     ?
_exptl_crystal_density_method     'not measured'
_exptl_crystal_F_000     884
_exptl_absorpt_coefficient_mu     0.090
_exptl_absorpt_correction_type     multi-scan
_exptl_absorpt_process_details     '(SADABS; Bruker, 2004)'
_exptl_absorpt_correction_T_min     0.9839
_exptl_absorpt_correction_T_max     0.9884
_exptl_special_details
;
;
_diffrn_ambient_temperature     293(2)
_diffrn_radiation_type     MoK\a
_diffrn_radiation_wavelength     0.71073
_diffrn_radiation_source     'fine-focus sealed tube'
_diffrn_radiation_monochromator     graphite
_diffrn_measurement_device_type     'Bruker APEXII CCD area-detector'
_diffrn_measurement_method     '\f and \w'
_diffrn_detector_area_resol_mean     ?
_diffrn_reflns_number     20592
_diffrn_reflns_av_R_equivalents     0.0723
_diffrn_reflns_av_sigmaI/netI     0.0656
_diffrn_reflns_theta_min     3.12
_diffrn_reflns_theta_max     27.48
_diffrn_reflns_theta_full     27.48
_diffrn_measured_fraction_theta_max     0.995
_diffrn_measured_fraction_theta_full     0.995
_diffrn_reflns_limit_h_min     -16
_diffrn_reflns_limit_h_max     15
_diffrn_reflns_limit_k_min     -24
_diffrn_reflns_limit_k_max     22
_diffrn_reflns_limit_l_min     -11
_diffrn_reflns_limit_l_max     11
_diffrn_standards_number     ?
_diffrn_standards_interval_count     ?
_diffrn_standards_interval_time     ?
_diffrn_standards_decay_%     ?
_refine_special_details
;
Refinement of <i>F</i>^2^ against ALL reflections. The weighted R-factor wR and
goodness of fit <i>S</i> are based on <i>F</i>^2^, conventional
<i>R</i>-factors <i>R</i> are based on<i> F</i>, with <i>F</i> set to zero
for negative <i>F</i>^2^. The threshold expression of <i>F</i>^2^ >
2sigma(<i>F</i>^2^) is used only for calculating R-factors(gt) etc. and is not
relevant to the choice of reflections for refinement. <i>R</i>-factors based
on <i>F</i>^2^ are statistically about twice as large as those based on
<i>F</i>, and <i>R</i>- factors based on ALL data will be even larger.
;
_reflns_number_total     4828
_reflns_number_gt     2586
_reflns_threshold_expression     I>2\s(I)
_refine_ls_structure_factor_coef     Fsqd
_refine_ls_matrix_type     full
_refine_ls_R_factor_all     0.1425
_refine_ls_R_factor_gt     0.0682
_refine_ls_wR_factor_gt     0.1308
_refine_ls_wR_factor_ref     0.1560
_refine_ls_goodness_of_fit_ref     1.025
_refine_ls_restrained_S_all     1.025
_refine_ls_number_reflns     4828
_refine_ls_number_parameters     284
_refine_ls_number_restraints     0
_refine_ls_hydrogen_treatment     constr
_refine_ls_weighting_scheme     calc
_refine_ls_weighting_details
         'calc w=1/[\s^2^(Fo^2^)+(0.0615P)^2^+0.3180P] where P=(Fo^2^+2Fc^2^)/3'
_atom_sites_solution_hydrogens     geom
_atom_sites_solution_primary     direct
_atom_sites_solution_secondary     difmap
_refine_ls_shift/su_max     0.000
_refine_ls_shift/su_mean     0.000
_refine_diff_density_max     0.155
_refine_diff_density_min     -0.191
_refine_ls_extinction_method     none
_refine_ls_extinction_coef     ?
loop_
    _atom_type_symbol
    _atom_type_description
    _atom_type_scat_dispersion_real
    _atom_type_scat_dispersion_imag
    _atom_type_scat_source
    'C' 'C' 0.0033 0.0016
                         'International Tables Vol C Tables 4.2.6.8 and 6.1.1.4'
    'H' 'H' 0.0000 0.0000
                         'International Tables Vol C Tables 4.2.6.8 and 6.1.1.4'
    'N' 'N' 0.0061 0.0033
                         'International Tables Vol C Tables 4.2.6.8 and 6.1.1.4'
    'O' 'O' 0.0106 0.0060
                         'International Tables Vol C Tables 4.2.6.8 and 6.1.1.4'
_computing_data_collection     'APEX2 (Bruker, 2004)'
_computing_cell_refinement     'SAINT (Bruker, 2004)'
_computing_data_reduction     'SAINT (Bruker, 2004)'
_computing_structure_solution     'SHELXS97 (Sheldrick, 2008)'
_computing_structure_refinement     'SHELXL97 (Sheldrick, 2008)'
_computing_molecular_graphics     'DIAMOND  (Brandenburg, 1999)'
_computing_publication_material     'SHELXL97 (Sheldrick, 2008)'
loop_
    _atom_site_type_symbol
    _atom_site_label
    _atom_site_fract_x
    _atom_site_fract_y
    _atom_site_fract_z
    _atom_site_U_iso_or_equiv
    _atom_site_adp_type
    _atom_site_calc_flag
    _atom_site_refinement_flags
    _atom_site_occupancy
    _atom_site_symmetry_multiplicity
    _atom_site_disorder_assembly
    _atom_site_disorder_group
    C C1 0.6516(2) 0.45868(12) 0.6050(3) 0.0530(6) Uani d . 1 1 . .
    C C2 0.62855(18) 0.46636(10) 0.4481(3) 0.0436(5) Uani d . 1 1 . .
    C C3 0.6718(2) 0.52452(12) 0.3947(3) 0.0559(6) Uani d . 1 1 . .
    H H3A 0.6575 0.5308 0.2911 0.067 Uiso calc R 1 1 . .
    C C4 0.7351(2) 0.57283(12) 0.4910(3) 0.0676(8) Uani d . 1 1 . .
    H H4A 0.7640 0.6109 0.4527 0.081 Uiso calc R 1 1 . .
    C C5 0.7553(2) 0.56461(13) 0.6431(3) 0.0714(8) Uani d . 1 1 . .
    H H5A 0.7975 0.5975 0.7084 0.086 Uiso calc R 1 1 . .
    C C6 0.7140(2) 0.50842(13) 0.7003(3) 0.0702(8) Uani d . 1 1 . .
    H H6A 0.7280 0.5036 0.8042 0.084 Uiso calc R 1 1 . .
    C C7 0.56243(18) 0.41504(11) 0.3420(2) 0.0434(5) Uani d . 1 1 . .
    C C8 0.45215(18) 0.25229(11) 0.3911(3) 0.0435(5) Uani d . 1 1 . .
    C C9 0.3965(2) 0.19347(11) 0.2898(3) 0.0528(6) Uani d . 1 1 . .
    H H9A 0.3438 0.2122 0.2002 0.063 Uiso calc R 1 1 . .
    H H9B 0.4529 0.1676 0.2581 0.063 Uiso calc R 1 1 . .
    C C10 0.24130(19) 0.17197(11) 0.3878(2) 0.0452(6) Uani d . 1 1 . .
    C C11 0.1875(2) 0.12496(13) 0.4551(3) 0.0589(7) Uani d . 1 1 . .
    H H11A 0.2182 0.0812 0.4810 0.071 Uiso calc R 1 1 . .
    C C12 0.0881(2) 0.14261(17) 0.4840(3) 0.0728(8) Uani d . 1 1 . .
    H H12A 0.0520 0.1108 0.5300 0.087 Uiso calc R 1 1 . .
    C C13 0.0425(2) 0.20653(18) 0.4457(4) 0.0790(9) Uani d . 1 1 . .
    H H13A -0.0246 0.2185 0.4656 0.095 Uiso calc R 1 1 . .
    C C14 0.0958(2) 0.25275(15) 0.3778(4) 0.0799(9) Uani d . 1 1 . .
    H H14A 0.0646 0.2963 0.3512 0.096 Uiso calc R 1 1 . .
    C C15 0.1955(2) 0.23583(13) 0.3482(3) 0.0649(7) Uani d . 1 1 . .
    H H15A 0.2312 0.2676 0.3016 0.078 Uiso calc R 1 1 . .
    C C16 0.5283(2) 0.42865(13) 0.1766(3) 0.0602(7) Uani d . 1 1 . .
    H H16A 0.4707 0.3965 0.1273 0.090 Uiso calc R 1 1 . .
    H H16B 0.5919 0.4232 0.1378 0.090 Uiso calc R 1 1 . .
    H H16C 0.5001 0.4750 0.1580 0.090 Uiso calc R 1 1 . .
    C C17 0.8581(2) 0.08891(13) 0.6727(3) 0.0625(7) Uani d . 1 1 . .
    C C18 0.86204(19) 0.11226(12) 0.8180(3) 0.0542(6) Uani d . 1 1 . .
    C C19 0.8037(2) 0.17294(14) 0.8276(3) 0.0675(8) Uani d . 1 1 . .
    H H19A 0.8055 0.1899 0.9226 0.081 Uiso calc R 1 1 . .
    C C20 0.7439(2) 0.20858(16) 0.7028(4) 0.0774(8) Uani d . 1 1 . .
    H H20A 0.7061 0.2490 0.7133 0.093 Uiso calc R 1 1 . .
    C C21 0.7405(2) 0.18413(16) 0.5622(4) 0.0748(8) Uani d . 1 1 . .
    H H21A 0.6994 0.2078 0.4770 0.090 Uiso calc R 1 1 . .
    C C22 0.7968(3) 0.12537(15) 0.5465(3) 0.0729(8) Uani d . 1 1 . .
    H H22A 0.7943 0.1095 0.4505 0.088 Uiso calc R 1 1 . .
    C C23 0.9249(2) 0.07561(13) 0.9551(3) 0.0566(7) Uani d . 1 1 . .
    C C24 0.9348(3) 0.10499(16) 1.1066(3) 0.0816(9) Uani d . 1 1 . .
    H H24A 1.0123 0.1058 1.1639 0.122 Uiso calc R 1 1 . .
    H H24B 0.8931 0.0769 1.1578 0.122 Uiso calc R 1 1 . .
    H H24C 0.9055 0.1513 1.0963 0.122 Uiso calc R 1 1 . .
    N N1 0.53908(15) 0.35937(9) 0.4040(2) 0.0459(5) Uani d . 1 1 . .
    N N2 0.47974(15) 0.30681(9) 0.3170(2) 0.0471(5) Uani d . 1 1 . .
    H H2A 0.4611 0.3086 0.2200 0.057 Uiso calc R 1 1 . .
    N N3 0.97077(17) 0.01712(11) 0.9343(2) 0.0608(6) Uani d . 1 1 . .
    O O1 0.61634(17) 0.40377(9) 0.67081(19) 0.0729(6) Uani d . 1 1 . .
    H H01A 0.5821 0.3756 0.5844 0.107(11) Uiso d R 1 1 . .
    O O2 0.47137(14) 0.25029(7) 0.52807(18) 0.0522(4) Uani d . 1 1 . .
    O O3 0.33937(14) 0.14856(7) 0.36327(18) 0.0517(4) Uani d . 1 1 . .
    O O4 0.91241(19) 0.03129(10) 0.6491(2) 0.0892(7) Uani d . 1 1 . .
    H H04A 0.9261 0.0087 0.7578 0.175(18) Uiso d R 1 1 . .
loop_
    _atom_site_aniso_label
    _atom_site_aniso_U_11
    _atom_site_aniso_U_22
    _atom_site_aniso_U_33
    _atom_site_aniso_U_12
    _atom_site_aniso_U_13
    _atom_site_aniso_U_23
    C1 0.0671(16) 0.0455(13) 0.0432(15) 0.0023(12) 0.0097(12) -0.0008(11)
    C2 0.0467(13) 0.0408(12) 0.0417(14) 0.0041(10) 0.0097(11) 0.0026(10)
    C3 0.0655(16) 0.0484(14) 0.0511(16) 0.0014(13) 0.0115(13) 0.0074(12)
    C4 0.0721(18) 0.0443(14) 0.077(2) -0.0063(13) 0.0051(15) 0.0030(14)
    C5 0.082(2) 0.0483(15) 0.067(2) -0.0021(14) -0.0082(16) -0.0069(13)
    C6 0.095(2) 0.0567(16) 0.0462(17) -0.0006(15) -0.0006(15) -0.0079(12)
    C7 0.0485(13) 0.0463(12) 0.0365(13) 0.0032(11) 0.0135(10) 0.0031(10)
    C8 0.0501(13) 0.0475(13) 0.0368(14) -0.0013(11) 0.0184(11) -0.0025(10)
    C9 0.0664(15) 0.0532(14) 0.0450(15) -0.0109(12) 0.0257(12) -0.0062(11)
    C10 0.0502(14) 0.0469(13) 0.0371(13) -0.0058(11) 0.0099(11) -0.0008(10)
    C11 0.0601(16) 0.0634(15) 0.0513(16) -0.0061(13) 0.0122(13) 0.0148(12)
    C12 0.0552(17) 0.103(2) 0.061(2) -0.0151(17) 0.0167(14) 0.0130(16)
    C13 0.0546(17) 0.102(2) 0.081(2) 0.0014(18) 0.0205(16) -0.0114(19)
    C14 0.0607(18) 0.0661(18) 0.111(3) 0.0056(15) 0.0202(18) -0.0032(17)
    C15 0.0617(17) 0.0495(15) 0.085(2) -0.0031(13) 0.0225(15) 0.0097(13)
    C16 0.0799(18) 0.0588(15) 0.0392(15) -0.0051(14) 0.0122(13) 0.0047(11)
    C17 0.0699(17) 0.0546(15) 0.0647(19) -0.0133(14) 0.0217(15) -0.0017(14)
    C18 0.0477(14) 0.0530(14) 0.0611(18) -0.0111(12) 0.0138(12) -0.0037(12)
    C19 0.0584(17) 0.0710(17) 0.070(2) 0.0003(14) 0.0131(15) -0.0035(15)
    C20 0.0686(19) 0.0786(19) 0.083(2) 0.0091(16) 0.0178(17) 0.0099(18)
    C21 0.0653(18) 0.081(2) 0.074(2) -0.0061(16) 0.0125(16) 0.0181(17)
    C22 0.082(2) 0.0755(19) 0.060(2) -0.0186(17) 0.0184(16) 0.0027(15)
    C23 0.0489(14) 0.0579(15) 0.0606(18) -0.0113(12) 0.0111(13) -0.0047(13)
    C24 0.092(2) 0.085(2) 0.060(2) 0.0082(17) 0.0077(16) -0.0106(16)
    N1 0.0550(12) 0.0468(11) 0.0351(11) -0.0057(9) 0.0112(9) -0.0037(9)
    N2 0.0601(12) 0.0511(11) 0.0301(11) -0.0107(10) 0.0125(9) -0.0029(8)
    N3 0.0591(13) 0.0617(14) 0.0585(15) -0.0062(11) 0.0112(11) 0.0014(10)
    O1 0.1084(15) 0.0686(11) 0.0381(11) -0.0196(11) 0.0143(10) 0.0011(9)
    O2 0.0677(11) 0.0575(10) 0.0346(10) -0.0049(8) 0.0193(8) -0.0016(7)
    O3 0.0626(10) 0.0432(8) 0.0565(11) -0.0034(8) 0.0284(9) 0.0022(7)
    O4 0.1350(19) 0.0682(12) 0.0699(15) 0.0083(13) 0.0374(13) -0.0032(11)
_geom_special_details
;
 All esds (except the esd in the dihedral angle between two l.s. planes)
 are estimated using the full covariance matrix.  The cell esds are taken
 into account individually in the estimation of esds in distances, angles
 and torsion angles; correlations between esds in cell parameters are only
 used when they are defined by crystal symmetry.  An approximate (isotropic)
 treatment of cell esds is used for estimating esds involving l.s. planes.
;
loop_
    _geom_bond_atom_site_label_1
    _geom_bond_atom_site_label_2
    _geom_bond_site_symmetry_2
    _geom_bond_distance
    _geom_bond_publ_flag
    C1 O1 . 1.354(3) ?
    C1 C6 . 1.385(3) ?
    C1 C2 . 1.404(3) ?
    C2 C3 . 1.393(3) ?
    C2 C7 . 1.472(3) ?
    C3 C4 . 1.375(3) ?
    C3 H3A . 0.9300 ?
    C4 C5 . 1.364(4) ?
    C4 H4A . 0.9300 ?
    C5 C6 . 1.368(4) ?
    C5 H5A . 0.9300 ?
    C6 H6A . 0.9300 ?
    C7 N1 . 1.289(3) ?
    C7 C16 . 1.489(3) ?
    C8 O2 . 1.219(3) ?
    C8 N2 . 1.351(3) ?
    C8 C9 . 1.511(3) ?
    C9 O3 . 1.408(3) ?
    C9 H9A . 0.9700 ?
    C9 H9B . 0.9700 ?
    C10 C15 . 1.365(3) ?
    C10 C11 . 1.373(3) ?
    C10 O3 . 1.376(3) ?
    C11 C12 . 1.376(4) ?
    C11 H11A . 0.9300 ?
    C12 C13 . 1.364(4) ?
    C12 H12A . 0.9300 ?
    C13 C14 . 1.364(4) ?
    C13 H13A . 0.9300 ?
    C14 C15 . 1.379(4) ?
    C14 H14A . 0.9300 ?
    C15 H15A . 0.9300 ?
    C16 H16A . 0.9600 ?
    C16 H16B . 0.9600 ?
    C16 H16C . 0.9600 ?
    C17 O4 . 1.351(3) ?
    C17 C22 . 1.391(4) ?
    C17 C18 . 1.402(4) ?
    C18 C19 . 1.394(3) ?
    C18 C23 . 1.471(3) ?
    C19 C20 . 1.370(4) ?
    C19 H19A . 0.9300 ?
    C20 C21 . 1.369(4) ?
    C20 H20A . 0.9300 ?
    C21 C22 . 1.362(4) ?
    C21 H21A . 0.9300 ?
    C22 H22A . 0.9300 ?
    C23 N3 . 1.303(3) ?
    C23 C24 . 1.481(4) ?
    C24 H24A . 0.9600 ?
    C24 H24B . 0.9600 ?
    C24 H24C . 0.9600 ?
    N1 N2 . 1.375(2) ?
    N2 H2A . 0.8600 ?
    N3 N3 3_757 1.394(4) ?
    O1 H01A . 0.9610 ?
    O4 H04A . 1.0635 ?
loop_
    _geom_angle_atom_site_label_1
    _geom_angle_atom_site_label_2
    _geom_angle_atom_site_label_3
    _geom_angle_site_symmetry_1
    _geom_angle_site_symmetry_3
    _geom_angle
    _geom_angle_publ_flag
    O1 C1 C6 . . 117.0(2) ?
    O1 C1 C2 . . 123.1(2) ?
    C6 C1 C2 . . 119.9(2) ?
    C3 C2 C1 . . 117.5(2) ?
    C3 C2 C7 . . 120.4(2) ?
    C1 C2 C7 . . 122.0(2) ?
    C4 C3 C2 . . 121.8(2) ?
    C4 C3 H3A . . 119.1 ?
    C2 C3 H3A . . 119.1 ?
    C5 C4 C3 . . 119.6(3) ?
    C5 C4 H4A . . 120.2 ?
    C3 C4 H4A . . 120.2 ?
    C4 C5 C6 . . 120.5(2) ?
    C4 C5 H5A . . 119.7 ?
    C6 C5 H5A . . 119.7 ?
    C5 C6 C1 . . 120.7(3) ?
    C5 C6 H6A . . 119.7 ?
    C1 C6 H6A . . 119.7 ?
    N1 C7 C2 . . 114.8(2) ?
    N1 C7 C16 . . 124.6(2) ?
    C2 C7 C16 . . 120.62(19) ?
    O2 C8 N2 . . 123.0(2) ?
    O2 C8 C9 . . 122.8(2) ?
    N2 C8 C9 . . 114.2(2) ?
    O3 C9 C8 . . 111.74(19) ?
    O3 C9 H9A . . 109.3 ?
    C8 C9 H9A . . 109.3 ?
    O3 C9 H9B . . 109.3 ?
    C8 C9 H9B . . 109.3 ?
    H9A C9 H9B . . 107.9 ?
    C15 C10 C11 . . 120.0(2) ?
    C15 C10 O3 . . 125.1(2) ?
    C11 C10 O3 . . 114.9(2) ?
    C10 C11 C12 . . 119.9(2) ?
    C10 C11 H11A . . 120.0 ?
    C12 C11 H11A . . 120.0 ?
    C13 C12 C11 . . 120.3(3) ?
    C13 C12 H12A . . 119.9 ?
    C11 C12 H12A . . 119.9 ?
    C14 C13 C12 . . 119.5(3) ?
    C14 C13 H13A . . 120.3 ?
    C12 C13 H13A . . 120.3 ?
    C13 C14 C15 . . 120.9(3) ?
    C13 C14 H14A . . 119.6 ?
    C15 C14 H14A . . 119.6 ?
    C10 C15 C14 . . 119.4(3) ?
    C10 C15 H15A . . 120.3 ?
    C14 C15 H15A . . 120.3 ?
    C7 C16 H16A . . 109.5 ?
    C7 C16 H16B . . 109.5 ?
    H16A C16 H16B . . 109.5 ?
    C7 C16 H16C . . 109.5 ?
    H16A C16 H16C . . 109.5 ?
    H16B C16 H16C . . 109.5 ?
    O4 C17 C22 . . 117.6(3) ?
    O4 C17 C18 . . 122.2(3) ?
    C22 C17 C18 . . 120.2(3) ?
    C19 C18 C17 . . 116.8(2) ?
    C19 C18 C23 . . 120.7(2) ?
    C17 C18 C23 . . 122.5(2) ?
    C20 C19 C18 . . 122.6(3) ?
    C20 C19 H19A . . 118.7 ?
    C18 C19 H19A . . 118.7 ?
    C21 C20 C19 . . 119.3(3) ?
    C21 C20 H20A . . 120.3 ?
    C19 C20 H20A . . 120.3 ?
    C22 C21 C20 . . 120.5(3) ?
    C22 C21 H21A . . 119.8 ?
    C20 C21 H21A . . 119.8 ?
    C21 C22 C17 . . 120.7(3) ?
    C21 C22 H22A . . 119.7 ?
    C17 C22 H22A . . 119.7 ?
    N3 C23 C18 . . 116.1(2) ?
    N3 C23 C24 . . 123.1(2) ?
    C18 C23 C24 . . 120.8(2) ?
    C23 C24 H24A . . 109.5 ?
    C23 C24 H24B . . 109.5 ?
    H24A C24 H24B . . 109.5 ?
    C23 C24 H24C . . 109.5 ?
    H24A C24 H24C . . 109.5 ?
    H24B C24 H24C . . 109.5 ?
    C7 N1 N2 . . 120.49(19) ?
    C8 N2 N1 . . 116.77(19) ?
    C8 N2 H2A . . 121.6 ?
    N1 N2 H2A . . 121.6 ?
    C23 N3 N3 . 3_757 115.2(3) ?
    C1 O1 H01A . . 101.2 ?
    C10 O3 C9 . . 117.65(17) ?
    C17 O4 H04A . . 98.1 ?
loop_
    _geom_torsion_atom_site_label_1
    _geom_torsion_atom_site_label_2
    _geom_torsion_atom_site_label_3
    _geom_torsion_atom_site_label_4
    _geom_torsion_site_symmetry_1
    _geom_torsion_site_symmetry_2
    _geom_torsion_site_symmetry_3
    _geom_torsion_site_symmetry_4
    _geom_torsion
    _geom_torsion_publ_flag
    O1 C1 C2 C3 . . . . -178.5(2) ?
    C6 C1 C2 C3 . . . . 0.8(3) ?
    O1 C1 C2 C7 . . . . 0.8(4) ?
    C6 C1 C2 C7 . . . . -179.9(2) ?
    C1 C2 C3 C4 . . . . 0.2(4) ?
    C7 C2 C3 C4 . . . . -179.1(2) ?
    C2 C3 C4 C5 . . . . -0.9(4) ?
    C3 C4 C5 C6 . . . . 0.6(4) ?
    C4 C5 C6 C1 . . . . 0.4(4) ?
    O1 C1 C6 C5 . . . . 178.3(3) ?
    C2 C1 C6 C5 . . . . -1.1(4) ?
    C3 C2 C7 N1 . . . . 171.5(2) ?
    C1 C2 C7 N1 . . . . -7.7(3) ?
    C3 C2 C7 C16 . . . . -7.9(3) ?
    C1 C2 C7 C16 . . . . 172.8(2) ?
    O2 C8 C9 O3 . . . . 18.8(3) ?
    N2 C8 C9 O3 . . . . -161.82(19) ?
    C15 C10 C11 C12 . . . . -0.8(4) ?
    O3 C10 C11 C12 . . . . -179.5(2) ?
    C10 C11 C12 C13 . . . . 0.3(4) ?
    C11 C12 C13 C14 . . . . 0.2(5) ?
    C12 C13 C14 C15 . . . . -0.3(5) ?
    C11 C10 C15 C14 . . . . 0.7(4) ?
    O3 C10 C15 C14 . . . . 179.3(2) ?
    C13 C14 C15 C10 . . . . -0.2(5) ?
    O4 C17 C18 C19 . . . . 179.1(2) ?
    C22 C17 C18 C19 . . . . -0.8(4) ?
    O4 C17 C18 C23 . . . . -0.4(4) ?
    C22 C17 C18 C23 . . . . 179.7(2) ?
    C17 C18 C19 C20 . . . . 0.6(4) ?
    C23 C18 C19 C20 . . . . -179.8(2) ?
    C18 C19 C20 C21 . . . . 0.1(4) ?
    C19 C20 C21 C22 . . . . -0.7(4) ?
    C20 C21 C22 C17 . . . . 0.5(4) ?
    O4 C17 C22 C21 . . . . -179.7(3) ?
    C18 C17 C22 C21 . . . . 0.3(4) ?
    C19 C18 C23 N3 . . . . 175.8(2) ?
    C17 C18 C23 N3 . . . . -4.7(3) ?
    C19 C18 C23 C24 . . . . -4.6(4) ?
    C17 C18 C23 C24 . . . . 174.9(2) ?
    C2 C7 N1 N2 . . . . -178.66(18) ?
    C16 C7 N1 N2 . . . . 0.7(3) ?
    O2 C8 N2 N1 . . . . 4.7(3) ?
    C9 C8 N2 N1 . . . . -174.67(19) ?
    C7 N1 N2 C8 . . . . -175.6(2) ?
    C18 C23 N3 N3 . . . 3_757 -179.5(2) ?
    C24 C23 N3 N3 . . . 3_757 0.9(4) ?
    C15 C10 O3 C9 . . . . -0.9(3) ?
    C11 C10 O3 C9 . . . . 177.8(2) ?
    C8 C9 O3 C10 . . . . 72.5(3) ?
loop_
    _geom_hbond_atom_site_label_D
    _geom_hbond_atom_site_label_H
    _geom_hbond_atom_site_label_A
    _geom_hbond_site_symmetry_A
    _geom_hbond_distance_DH
    _geom_hbond_distance_HA
    _geom_hbond_distance_DA
    _geom_hbond_angle_DHA
    N2 H2A O2 4_565 0.86 2.14 2.860(3) 141
    O1 H01A N1 . 0.96 1.63 2.530(3) 154
    O4 H04A N3 . 1.06 1.58 2.542(3) 148
data_global
_journal_date_recd_electronic     2011-06-02
_journal_date_accepted     2011-06-19
_journal_name_full     'Acta Crystallographica, Section E'
_journal_year     2011
_journal_volume     67
_journal_issue      7
_journal_page_first     o1819
_journal_page_last     o1819
_journal_paper_category     QO
_journal_coeditor_code     LD2015
_publ_contact_author
;
Yan-Ru Tang
Department of chemistry,
Changchun normal university,
Changchun, 130032, China
;
_publ_contact_author_email     yrtang62@gmail.com
_publ_contact_author_fax     86-431-86168230
_publ_contact_author_phone     86-431-86168230
_publ_section_title
;\
(<i>E</i>)-<i>N</i>'-[1-(2-Hydroxyphenyl)ethylidene]-2-phenoxyacetohydrazide--\
2,2'-(1,1'-azinodiethylidyne)diphenol (2/1)
;
loop_
    _publ_author_name
    _publ_author_footnote
    _publ_author_address
    'Yan-Ru Tang' .
;
Department of Chemistry,
Changchun Normal University,
Changchun 130032, People's Republic of China
;
