# Supplementary material for: (E)-N′-[1-(2-Hy­droxy­phen­yl)ethyl­idene]-2-phen­oxy­acetohydrazide–2,2′-(1,1′-azinodiethyl­idyne)diphenol (2/1)
Source: Acta Crystallogr Sect E Struct Rep Online. 2011 Jun 25;67(Pt 7):o1819. doi: 10.1107/S1600536811023956 (PMC3151930; doi:10.1107/S1600536811023956)
Supplement: Supplementary file 2 [file e-67-o1819-Isup2.hkl]

# 
# h,k,l, Fc-squared, Fo-squared, sigma(Fo-squared) and status flag 
# 
data_I
_shelx_title ' d in P2(1)/c' 
_shelx_refln_list_code          4 
_shelx_F_calc_maximum      222.02 
_exptl_crystal_F_000       884.00 
_reflns_d_resolution_high  0.7701 
 
loop_ 
 _symmetry_equiv_pos_as_xyz 
 'x, y, z' 
 '-x, y+1/2, -z+1/2' 
 '-x, -y, -z' 
 'x, -y-1/2, z-1/2' 
 
_cell_length_a    12.4161 
_cell_length_b    19.3221 
_cell_length_c     9.2252 
_cell_angle_alpha  90.000 
_cell_angle_beta  106.156 
_cell_angle_gamma  90.000 
 
_shelx_F_squared_multiplier     1.000 
 
loop_ 
 _refln_index_h 
 _refln_index_k 
 _refln_index_l 
 _refln_F_squared_calc 
 _refln_F_squared_meas 
 _refln_F_squared_sigma 
 _refln_observed_status 
   2   0   0       42.89       37.80      2.46 o 
   3   0   0     1677.63     1484.45     18.96 o 
   4   0   0     1524.86     1589.05     20.70 o 
   5   0   0      666.25      530.67      9.27 o 
   6   0   0      490.32      448.71      9.24 o 
   7   0   0     2118.62     2107.92     32.89 o 
   8   0   0        6.44       15.71      4.75 o 
   9   0   0       27.14       21.89      4.66 o 
  10   0   0      314.47      312.16     12.36 o 
  11   0   0      236.03      215.89     10.73 o 
  12   0   0        7.21        2.96     11.16 o 
  13   0   0        0.03       11.06     13.83 o 
  14   0   0       33.12       31.58     13.86 o 
  15   0   0       32.62       98.96     21.95 o 
   2   1   0      449.87      375.71      3.58 o 
   3   1   0      779.44      695.35      6.68 o 
   4   1   0        2.66        3.42      1.75 o 
   5   1   0      495.77      459.61      6.07 o 
   6   1   0        0.35        0.94      2.02 o 
   7   1   0      427.99      370.51      6.72 o 
   8   1   0      667.10      686.56     11.53 o 
   9   1   0        0.78        3.13      3.39 o 
  10   1   0        4.42        3.87      4.16 o 
  11   1   0       31.76       29.94      5.00 o 
  12   1   0        0.69       -4.28      8.42 o 
  13   1   0       97.44      106.72     10.62 o 
  14   1   0        0.00       19.44     12.57 o 
  15   1   0        0.33       20.27     12.60 o 
   2   2   0      367.77      353.62      4.75 o 
   3   2   0    10268.08     9881.00    121.54 o 
   4   2   0     3546.87     3383.46     35.18 o 
   5   2   0       72.09       62.97      4.32 o 
   6   2   0       14.28       15.60      2.95 o 
   7   2   0       46.66       64.72      8.23 o 
   8   2   0       34.14       27.28      3.55 o 
   9   2   0       11.52       10.58      4.38 o 
  10   2   0       16.63       21.45      3.93 o 
  11   2   0       14.23       20.05      4.78 o 
  12   2   0        2.57        0.72      5.33 o 
  13   2   0        0.01       -0.82      7.05 o 
  14   2   0       52.33       50.48     11.02 o 
  15   2   0        6.99       11.10     10.41 o 
   1   3   0     5119.14     4764.15     79.42 o 
   2   3   0      237.90      238.63      4.17 o 
   3   3   0    44281.21    46293.22    933.40 o 
   4   3   0     2477.94     2359.22     21.86 o 
   5   3   0      463.10      498.30      6.42 o 
   6   3   0       84.94       83.48      3.49 o 
   7   3   0      764.83      799.36     10.31 o 
   8   3   0      490.02      480.68     10.51 o 
   9   3   0       83.77       88.40      8.70 o 
  10   3   0       98.73      124.08      8.30 o 
  11   3   0       97.94      106.52      7.22 o 
  12   3   0       44.00       43.74      7.58 o 
  13   3   0       61.75       32.46     17.67 o 
  14   3   0        6.32       28.16     13.76 o 
  15   3   0        1.87       18.95     14.15 o 
   0   4   0       41.06       40.30      3.24 o 
   1   4   0      382.36      335.65      6.85 o 
   2   4   0     1231.74     1232.64     16.81 o 
   3   4   0     2870.07     2763.84     26.99 o 
   4   4   0     1519.94     1541.56     15.85 o 
   5   4   0      934.23      883.72      9.70 o 
   6   4   0       21.82       17.44      2.17 o 
   7   4   0        2.00        1.00      2.40 o 
   8   4   0       27.94       23.95      3.38 o 
   9   4   0        4.05        3.64      3.80 o 
  10   4   0       12.76        8.85      4.23 o 
  11   4   0        7.15        7.86      5.05 o 
  12   4   0       17.03       18.90      8.37 o 
  13   4   0        4.66       -0.67      6.38 o 
  14   4   0       20.54       25.63     13.61 o 
  15   4   0       13.73       16.33     10.20 o 
   1   5   0       61.18       70.97      3.18 o 
   2   5   0      317.33      297.22     19.79 o 
   3   5   0     3465.43     3111.41     88.12 o 
   4   5   0     4218.07     4311.44     46.88 o 
   5   5   0     1530.64     1544.07     17.39 o 
   6   5   0      922.35      964.90     11.28 o 
   7   5   0      224.91      230.54      7.23 o 
   8   5   0        8.53        5.37      3.02 o 
   9   5   0        0.33        3.76      2.90 o 
  10   5   0        4.57        1.11      3.45 o 
  11   5   0       96.12      106.83     10.75 o 
  12   5   0        0.01        2.16      5.51 o 
  13   5   0        1.89        4.69      7.97 o 
  14   5   0        6.19        9.35      7.43 o 
  15   5   0        9.86       31.99     25.43 o 
   0   6   0     1961.61     1932.59     39.94 o 
   1   6   0      112.89      116.64      4.93 o 
   2   6   0     2339.24     2114.27     81.12 o 
   3   6   0     4638.01     4753.00     89.42 o 
   4   6   0      189.10      181.18     10.70 o 
   5   6   0       13.82       25.84      2.62 o 
   6   6   0      413.27      428.19      6.92 o 
   7   6   0       66.54       74.14      3.54 o 
   8   6   0        9.76       12.95      3.06 o 
   9   6   0        0.93       -1.19      3.19 o 
  10   6   0       10.57       12.69      3.57 o 
  11   6   0       27.12       27.59      5.71 o 
  12   6   0       15.69       13.06      7.35 o 
  13   6   0       17.24       12.29      6.93 o 
  14   6   0       15.01        6.99      7.99 o 
  15   6   0        1.51        1.63     10.10 o 
   1   7   0       10.80        7.29      3.27 o 
   2   7   0      851.97      775.47     10.58 o 
   3   7   0        5.91        7.16      6.32 o 
   4   7   0       19.65       16.21      6.09 o 
   5   7   0      254.97      243.67     10.16 o 
   6   7   0       58.16       75.30      2.88 o 
   7   7   0      111.01      119.82      3.90 o 
   8   7   0      250.62      245.50      5.28 o 
   9   7   0       10.78        6.65      2.66 o 
  10   7   0      153.74      160.26      7.15 o 
  11   7   0       67.41       66.16      6.05 o 
  12   7   0      245.83      258.76     11.38 o 
  13   7   0        0.03       -7.22      7.22 o 
  14   7   0        0.49        2.70      7.85 o 
   0   8   0      404.71      491.47     17.45 o 
   1   8   0      514.31      521.15      9.09 o 
   2   8   0      547.81      468.96     12.33 o 
   3   8   0      346.92      425.61     14.97 o 
   4   8   0      459.01      498.07     15.10 o 
   5   8   0       33.49       46.86      8.24 o 
   6   8   0      862.69      888.96     41.17 o 
   7   8   0        1.38        5.86      2.68 o 
   8   8   0      442.20      443.64     17.34 o 
   9   8   0      171.06      171.97      9.03 o 
  10   8   0       45.16       40.91      5.54 o 
  11   8   0       57.86       45.29      4.97 o 
  12   8   0       64.72       83.45      8.99 o 
  13   8   0        0.78        5.41      5.81 o 
  14   8   0        0.21       19.32     19.06 o 
   1   9   0     1253.36     1205.04     16.95 o 
   2   9   0        1.13        4.79      1.75 o 
   3   9   0      101.89       94.15     12.59 o 
   4   9   0       46.25       49.62      9.35 o 
   5   9   0       80.72       95.38     32.74 o 
   6   9   0      633.59      677.64     78.80 o 
   7   9   0       67.42       64.83      5.45 o 
   8   9   0      194.83      182.05      4.64 o 
   9   9   0      231.40      234.59     15.08 o 
  10   9   0        2.40        2.37      3.30 o 
  11   9   0       83.65       77.92      6.50 o 
  12   9   0       22.11       12.89      5.58 o 
  13   9   0        1.19       -7.95     13.07 o 
  14   9   0        0.05        8.88     13.34 o 
   0  10   0        0.16        6.06      6.57 o 
   1  10   0      593.48      590.53      9.35 o 
   2  10   0       13.11       17.95      2.62 o 
   3  10   0      102.26      100.93     10.35 o 
   4  10   0       10.20       17.09      7.38 o 
   5  10   0      262.61      264.57     20.51 o 
   6  10   0       60.05       73.04     13.91 o 
   7  10   0      451.56      478.45     22.07 o 
   8  10   0       95.44       95.30     10.02 o 
   9  10   0      425.03      357.70     19.83 o 
  10  10   0       10.11        5.63      2.55 o 
  11  10   0      151.94      147.01     13.68 o 
  12  10   0        3.17       11.57     13.27 o 
  13  10   0        5.91        9.04     12.70 o 
  14  10   0        4.96        6.40     15.68 o 
   1  11   0     1765.25     1949.16     25.78 o 
   2  11   0      127.71      150.71      5.09 o 
   3  11   0        3.70        2.43      7.35 o 
   4  11   0       56.46       55.90      9.28 o 
   5  11   0       80.28       80.97     11.07 o 
   6  11   0        0.02       10.72     11.58 o 
   7  11   0      177.42      194.47     16.74 o 
   8  11   0       36.18       35.93      6.24 o 
   9  11   0      224.60      220.73     14.88 o 
  10  11   0        0.31       -9.39     10.74 o 
  11  11   0       15.66       26.76     15.04 o 
  12  11   0       21.47       23.49     15.03 o 
  13  11   0        0.17        9.62     15.03 o 
   0  12   0      547.12      568.44     14.00 o 
   1  12   0      204.29      193.19      5.90 o 
   2  12   0       55.23       57.63      3.56 o 
   3  12   0      356.41      326.30     17.37 o 
   4  12   0      302.69      348.75     16.03 o 
   5  12   0       90.16      115.42     12.58 o 
   6  12   0      245.92      282.63     17.65 o 
   7  12   0      164.59      181.84     26.81 o 
   8  12   0       25.61       28.47     16.73 o 
   9  12   0       50.82       54.45      5.37 o 
  10  12   0        2.52       -4.95     10.77 o 
  11  12   0       15.57       12.27     12.37 o 
  12  12   0        2.40        8.34     14.51 o 
  13  12   0        9.44        8.40     16.27 o 
   1  13   0       59.83       61.99      3.71 o 
   2  13   0      251.25      279.37      9.91 o 
   3  13   0      134.43      126.54      6.55 o 
   4  13   0      168.00      193.52      8.49 o 
   5  13   0      252.67      245.87     49.48 o 
   6  13   0      522.13      565.02     50.91 o 
   7  13   0       75.12       61.56     14.61 o 
   8  13   0      242.12      235.65     23.84 o 
   9  13   0        3.16        6.08      7.66 o 
  10  13   0        7.42       15.09     21.54 o 
  11  13   0        0.32       16.10     14.23 o 
  12  13   0       15.45       12.14     15.69 o 
  13  13   0        4.02       38.12     33.07 o 
   0  14   0      289.04      261.73      9.30 o 
   1  14   0        0.78       -0.57      3.64 o 
   2  14   0       29.91       25.16      3.10 o 
   3  14   0       94.74       99.10      6.29 o 
   4  14   0      300.84      319.11     12.15 o 
   5  14   0       58.01       46.61      6.85 o 
   6  14   0       31.13       26.20      6.21 o 
   7  14   0       50.92       53.47     13.09 o 
   8  14   0       10.17        6.79      4.02 o 
   9  14   0        2.13       12.22      9.54 o 
  10  14   0        2.66       26.54     17.35 o 
  11  14   0        0.20       23.14     20.47 o 
  12  14   0       14.07       19.51     16.47 o 
   1  15   0       20.78       16.51      3.54 o 
   2  15   0       21.00       28.35      4.32 o 
   3  15   0      642.57      634.16     28.99 o 
   4  15   0      660.34      707.74     35.29 o 
   5  15   0      693.80      696.66     21.12 o 
   6  15   0      105.09       89.58      8.27 o 
   7  15   0        7.45        9.03      5.20 o 
   8  15   0       19.44       20.81      6.95 o 
   9  15   0        7.65        8.03     12.82 o 
  10  15   0        7.06        4.42     13.84 o 
  11  15   0       18.91       26.61     16.44 o 
  12  15   0        0.88       -5.52     14.64 o 
   0  16   0       54.92       66.36      7.15 o 
   1  16   0       40.55       58.11      5.98 o 
   2  16   0        0.94        5.50      2.98 o 
   3  16   0      701.59      702.34     13.93 o 
   4  16   0      718.11      699.68     20.27 o 
   5  16   0        4.67        3.59      6.23 o 
   6  16   0       23.22       17.28      6.70 o 
   7  16   0        7.94       14.67      8.03 o 
   8  16   0        0.24       12.99      8.21 o 
   9  16   0        7.87       24.05     13.14 o 
  10  16   0       16.45       31.80     16.78 o 
  11  16   0        7.06       12.48     15.90 o 
   1  17   0      316.56      328.73      7.80 o 
   2  17   0       79.38      103.07      4.99 o 
   3  17   0       31.90       29.28      2.80 o 
   4  17   0        3.01        3.33      6.76 o 
   5  17   0       23.70       22.87      8.13 o 
   6  17   0       10.54        7.97      6.18 o 
   7  17   0        7.56        5.39      5.97 o 
   8  17   0        6.59        9.92      8.83 o 
   9  17   0        5.28       34.85     14.18 o 
  10  17   0       25.22       36.26     20.55 o 
  11  17   0        3.74       11.76     14.95 o 
   0  18   0      928.48      928.39     23.40 o 
   1  18   0      346.14      327.21      8.17 o 
   2  18   0      453.98      466.25      8.98 o 
   3  18   0        5.07        5.51      2.87 o 
   4  18   0       25.86       23.44      7.13 o 
   5  18   0       74.77       94.87      8.76 o 
   6  18   0        0.01       -2.93      6.13 o 
   7  18   0        5.20        9.60      6.23 o 
   8  18   0        9.51        3.99     11.83 o 
   9  18   0        8.57       22.73     16.02 o 
  10  18   0        0.74        9.37     14.33 o 
   1  19   0       68.74       78.43      8.02 o 
   2  19   0       23.98       22.73      4.60 o 
   3  19   0      119.14      146.40     12.18 o 
   4  19   0        0.44       -1.65      7.42 o 
   5  19   0        0.03        1.97      9.09 o 
   6  19   0        1.88        8.27      6.88 o 
   7  19   0       88.00      112.56     16.88 o 
   8  19   0       10.21       23.02     33.58 o 
   9  19   0        3.07       35.07     17.36 o 
  10  19   0        0.20       20.69     17.93 o 
   0  20   0        0.10        0.21      6.32 o 
   1  20   0      113.32      134.11     16.55 o 
   2  20   0      130.78      122.14      8.72 o 
   3  20   0        4.44        6.48      6.74 o 
   4  20   0       29.65       26.07      8.55 o 
   5  20   0       25.24       17.88      8.53 o 
   6  20   0       12.50       23.03      8.46 o 
   7  20   0        0.75       25.82     17.32 o 
   8  20   0        2.18       11.19     18.33 o 
   9  20   0        0.19      -12.00     14.74 o 
   1  21   0       93.25       99.08      7.88 o 
   2  21   0       66.30       49.69      8.89 o 
   3  21   0       70.97       45.09      8.73 o 
   4  21   0        1.62        1.07      8.41 o 
   5  21   0        5.61        5.13      9.06 o 
   6  21   0        8.46        0.68      8.79 o 
   7  21   0        1.58        3.18     12.87 o 
   8  21   0       36.47       45.78     16.19 o 
   0  22   0       44.61       32.26      8.75 o 
   1  22   0        4.28        2.37      5.53 o 
   2  22   0        4.15        2.90      7.23 o 
   3  22   0        0.38        7.68      9.70 o 
   4  22   0       16.98       34.79     17.00 o 
   5  22   0       28.60       35.38     15.11 o 
   6  22   0        0.06        3.02     11.58 o 
   7  22   0        1.02       12.54     16.78 o 
   1  23   0        2.53       -2.10      8.24 o 
   2  23   0        0.14        6.64     10.03 o 
   3  23   0        0.98      -10.68     13.47 o 
   4  23   0        6.72       15.30     15.90 o 
   5  23   0       23.87       68.09     43.18 o 
   6  23   0       11.33       60.45     41.38 o 
   1  24   0        0.12        4.89     10.32 o 
   2  24   0        0.23       -4.29     11.61 o 
   3  24   0       14.39       20.22     15.65 o 
   4  24   0        0.25       22.35     22.13 o 
 -15   1   1        0.93        6.47      9.83 o 
 -14   1   1        2.31        3.94      6.05 o 
 -13   1   1        1.84        2.30      5.46 o 
 -12   1   1        8.48        3.17      5.32 o 
 -11   1   1        0.30        5.05      5.08 o 
 -10   1   1        9.92        8.41      5.95 o 
  -9   1   1        1.20       -1.09      5.24 o 
  -8   1   1        8.90       15.24      4.11 o 
  -7   1   1      436.55      439.10      8.58 o 
  -6   1   1      190.31      201.43      5.18 o 
  -5   1   1        2.06        1.20      2.08 o 
  -4   1   1      472.12      472.14      5.96 o 
  -3   1   1    16448.88    15706.16    203.95 o 
  -2   1   1     4554.76     4079.51     36.87 o 
   1   1   1     7152.30     6368.57     75.64 o 
   2   1   1      162.82      151.19      5.90 o 
   3   1   1      295.76      316.17      4.50 o 
   4   1   1      197.94      234.75      4.32 o 
   5   1   1       10.06       11.71      2.52 o 
   6   1   1       69.56       89.15      4.50 o 
   7   1   1      188.98      204.65      5.64 o 
   8   1   1      136.02      168.14      5.47 o 
   9   1   1       42.50       45.03      4.55 o 
  10   1   1      266.28      254.77      9.56 o 
  11   1   1       20.23       17.66      7.58 o 
  12   1   1        9.36        8.13      6.45 o 
  13   1   1        4.88        7.33      9.68 o 
  14   1   1        3.47      -10.21     10.21 o 
 -15   2   1        4.12        3.92     10.01 o 
 -14   2   1        0.02        2.78      6.12 o 
 -13   2   1       10.72       11.86      7.10 o 
 -12   2   1       58.90       47.58      6.62 o 
 -11   2   1       37.19       34.67      5.98 o 
 -10   2   1        2.05        5.64      4.38 o 
  -9   2   1       80.45       94.77      5.79 o 
  -8   2   1      277.77      298.36      9.24 o 
  -7   2   1       14.73       14.36      3.51 o 
  -6   2   1      645.59      727.05      9.29 o 
  -5   2   1      498.27      523.77      6.29 o 
  -4   2   1     1122.71      986.01     10.41 o 
  -3   2   1    49292.50    50200.83    961.79 o 
  -2   2   1      233.55      261.18      3.28 o 
  -1   2   1     1505.69     1293.88     10.03 o 
   0   2   1     3112.18     2677.27     21.29 o 
   1   2   1     1922.15     1809.17     15.43 o 
   2   2   1      563.28      517.44      6.66 o 
   3   2   1       30.66       48.73      5.35 o 
   4   2   1     2944.20     2744.64     31.59 o 
   5   2   1      660.05      677.09      9.92 o 
   6   2   1      432.97      455.73      8.57 o 
   7   2   1     1067.49     1121.36     13.79 o 
   8   2   1      134.09      141.06      6.67 o 
   9   2   1       14.34       22.50      5.99 o 
  10   2   1       71.39       89.90      7.59 o 
  11   2   1        0.74        0.86      5.21 o 
  12   2   1       15.04       19.31      7.71 o 
  13   2   1        0.00       -2.38      6.98 o 
  14   2   1       24.61       45.30     13.04 o 
 -15   3   1        0.41       44.08     30.64 o 
 -14   3   1        0.02       12.34      8.19 o 
 -13   3   1       20.45       15.56      6.26 o 
 -12   3   1        5.62        8.36      5.99 o 
 -11   3   1       23.85       18.65      5.89 o 
 -10   3   1      100.27      102.30      6.88 o 
  -9   3   1        1.98        6.16      4.90 o 
  -8   3   1        0.00        4.54      3.32 o 
  -7   3   1       72.67       84.54      4.72 o 
  -6   3   1        1.85        1.15      2.65 o 
  -5   3   1      479.24      427.33      6.32 o 
  -4   3   1     1170.23     1182.38     14.11 o 
  -3   3   1    21222.67    20283.32    318.26 o 
  -2   3   1     2327.77     2156.60     19.61 o 
  -1   3   1     4180.86     3757.04     33.43 o 
   0   3   1    15944.48    15282.26    189.06 o 
   1   3   1    14199.52    13297.50    167.03 o 
   2   3   1     7675.39     6988.22    101.61 o 
   3   3   1      186.67      214.42      7.37 o 
   4   3   1      178.28      205.63      6.43 o 
   5   3   1      215.34      196.66      6.21 o 
   6   3   1       25.70       16.26      4.70 o 
   7   3   1      352.83      372.45      9.07 o 
   8   3   1       88.10      103.25      6.69 o 
   9   3   1        1.03        3.95      5.27 o 
  10   3   1       14.55       17.50      5.47 o 
  11   3   1       19.21       18.56      6.95 o 
  12   3   1       53.38       35.23      7.90 o 
  13   3   1       24.17       20.87      7.89 o 
  14   3   1       17.19       17.33     11.54 o 
 -15   4   1       12.30       37.19     21.43 o 
 -14   4   1        1.30        0.20      6.65 o 
 -13   4   1       50.96       28.45      7.23 o 
 -12   4   1        4.06        5.96      4.71 o 
 -11   4   1       31.35       32.39      4.88 o 
 -10   4   1        3.67        8.23      4.39 o 
  -9   4   1       10.18       18.14      4.92 o 
  -8   4   1       10.04       14.94      4.26 o 
  -7   4   1      242.68      270.61     13.20 o 
  -6   4   1      472.58      452.23      8.50 o 
  -5   4   1       96.12      108.02      4.06 o 
  -4   4   1      938.88      972.23     14.86 o 
  -3   4   1     1381.00     1351.74     12.36 o 
  -2   4   1     1877.58     1823.39     15.70 o 
  -1   4   1     2005.84     1852.22     16.10 o 
   0   4   1     1763.85     1597.52     14.00 o 
   1   4   1       84.85       79.47      1.90 o 
   2   4   1       94.01       99.32      2.33 o 
   3   4   1      845.54      800.81      9.88 o 
   4   4   1       74.42       70.10      4.93 o 
   5   4   1       20.61       15.83      3.55 o 
   6   4   1       57.96       58.47      4.88 o 
   7   4   1       23.46       22.65      3.93 o 
   8   4   1        4.89        3.05      3.88 o 
   9   4   1       17.43       13.74      4.95 o 
  10   4   1      107.05      131.96      8.17 o 
  11   4   1       30.51       25.58      7.51 o 
  12   4   1        2.14        8.12      7.59 o 
  13   4   1        0.66        8.64      8.64 o 
  14   4   1        6.60       15.33     10.93 o 
 -15   5   1       25.08       15.36     10.65 o 
 -14   5   1        0.25        3.14      8.43 o 
 -13   5   1       11.53       17.66      5.49 o 
 -12   5   1        1.95        5.62      4.68 o 
 -11   5   1        1.69        2.36      4.50 o 
 -10   5   1      114.00      129.08      8.94 o 
  -9   5   1        1.61       -0.75      3.14 o 
  -8   5   1        2.32       -2.21      4.50 o 
  -7   5   1      901.56      861.30     12.73 o 
  -6   5   1    11374.04    11289.97    166.23 o 
  -5   5   1      511.21      525.45      8.75 o 
  -4   5   1      173.87      171.05      5.22 o 
  -3   5   1      646.88      551.75      6.41 o 
  -2   5   1      465.30      458.55      5.29 o 
  -1   5   1      481.96      448.31      5.88 o 
   0   5   1      832.01      749.16      8.10 o 
   1   5   1     2269.66     2123.01     22.31 o 
   2   5   1      215.82      226.73      7.01 o 
   3   5   1       96.44       95.22      7.02 o 
   4   5   1     1011.06      978.76     25.03 o 
   5   5   1       52.78       67.38      5.46 o 
   6   5   1       25.97       43.32      5.25 o 
   7   5   1      208.44      218.95      7.50 o 
   8   5   1       83.44       96.02      6.33 o 
   9   5   1      140.00      152.51     15.01 o 
  10   5   1       93.43      107.58      7.91 o 
  11   5   1        4.53        6.86      6.39 o 
  12   5   1       28.86       24.42      6.96 o 
  13   5   1       44.56       24.12      7.98 o 
  14   5   1        0.24       17.80     12.06 o 
 -15   6   1        3.19       -5.51     10.12 o 
 -14   6   1        6.55       12.27      7.23 o 
 -13   6   1       21.95       15.94      6.57 o 
 -12   6   1       12.23       11.87      4.46 o 
 -11   6   1        0.24        3.07      4.33 o 
 -10   6   1       29.10       24.00      3.89 o 
  -9   6   1       58.60       67.03      4.82 o 
  -8   6   1       33.79       29.22      6.06 o 
  -7   6   1      294.21      296.46      8.57 o 
  -6   6   1     3242.84     3064.10     42.54 o 
  -5   6   1       34.73       46.32      3.97 o 
  -4   6   1     1415.72     1346.85     15.13 o 
  -3   6   1      126.20      105.40      4.10 o 
  -2   6   1      198.07      227.20      3.71 o 
  -1   6   1     1332.93     1269.81     14.57 o 
   0   6   1     2083.26     2014.41     19.34 o 
   1   6   1      736.18      746.15      8.88 o 
   2   6   1        4.84        0.94      1.83 o 
   3   6   1       12.62       12.64      1.44 o 
   4   6   1      451.46      404.52     27.14 o 
   5   6   1      915.01      912.63     15.13 o 
   6   6   1      477.08      521.51     13.56 o 
   7   6   1       99.79      109.82      6.22 o 
   8   6   1      263.71      259.56      9.67 o 
   9   6   1        9.01        9.16      5.77 o 
  10   6   1       36.32       40.46      6.59 o 
  11   6   1       96.37      105.16      9.36 o 
  12   6   1       14.75       19.84      9.26 o 
  13   6   1       44.26       24.80      8.52 o 
  14   6   1        0.12        0.68      6.68 o 
 -15   7   1        0.38        2.11     20.21 o 
 -14   7   1       14.63        9.58      7.60 o 
 -13   7   1       11.10        7.72      5.07 o 
 -12   7   1      121.92      138.50      9.92 o 
 -11   7   1       53.76       61.46      6.32 o 
 -10   7   1        0.56       -0.43      3.48 o 
  -9   7   1        2.79        6.29      3.40 o 
  -8   7   1      203.95      189.71      5.58 o 
  -7   7   1      754.53      794.64     15.85 o 
  -6   7   1      910.29      896.81     14.85 o 
  -5   7   1       14.61        2.05      3.15 o 
  -4   7   1      620.47      658.37     16.43 o 
  -3   7   1      109.74      112.16      6.83 o 
  -2   7   1      912.23      874.23     14.78 o 
  -1   7   1        9.74        6.04      2.15 o 
   0   7   1      678.12      638.52      8.35 o 
   1   7   1       65.05       63.31      3.32 o 
   2   7   1     1566.37     1550.17     15.94 o 
   3   7   1       11.38        9.85      1.80 o 
   4   7   1       78.54       79.27      3.36 o 
   5   7   1      366.43      336.80      9.24 o 
   6   7   1       74.44       79.51      4.43 o 
   7   7   1       56.29       69.43      6.37 o 
   8   7   1      257.20      268.16     13.29 o 
   9   7   1       45.50       44.02      6.60 o 
  10   7   1       32.18       26.72      6.14 o 
  11   7   1       30.29       32.84      8.88 o 
  12   7   1       65.11       54.00     11.45 o 
  13   7   1       11.54       14.77      7.01 o 
  14   7   1        8.73        7.46      8.32 o 
 -14   8   1       13.48       21.68     14.02 o 
 -13   8   1        1.00        1.80      6.34 o 
 -12   8   1      140.89      142.09     10.87 o 
 -11   8   1       19.56       14.93      4.18 o 
 -10   8   1      293.64      298.17      7.41 o 
  -9   8   1      872.39      888.90     16.82 o 
  -8   8   1        0.61        0.98      2.75 o 
  -7   8   1      158.59      159.47      5.73 o 
  -6   8   1      146.16      167.00     14.58 o 
  -5   8   1      764.02      790.23     16.95 o 
  -4   8   1        8.51        2.01      3.95 o 
  -3   8   1      425.14      492.54      4.94 o 
  -2   8   1     1900.78     1891.62     24.40 o 
  -1   8   1        7.77        8.28      2.57 o 
   0   8   1       80.71       96.28      3.32 o 
   1   8   1     1852.68     1874.81     20.40 o 
   2   8   1        6.12       13.06      2.54 o 
   3   8   1       31.45       33.45      2.31 o 
   4   8   1       50.91       57.07      6.64 o 
   5   8   1      180.97      171.25      2.82 o 
   6   8   1      117.87      134.51      6.05 o 
   7   8   1       55.29       55.18      4.19 o 
   8   8   1       98.29      106.98      7.21 o 
   9   8   1        5.62        5.19      4.41 o 
  10   8   1       80.18       87.25      8.86 o 
  11   8   1       29.66       23.98      6.43 o 
  12   8   1       10.50        9.48      6.83 o 
  13   8   1        5.99        6.71      8.40 o 
  14   8   1        0.01       17.68     15.80 o 
 -14   9   1        1.03       10.32     16.00 o 
 -13   9   1        4.68        2.37      6.29 o 
 -12   9   1       10.92       11.07      4.16 o 
 -11   9   1       33.99       31.43      6.43 o 
 -10   9   1        0.91       -0.05      2.89 o 
  -9   9   1       97.75       97.43      9.41 o 
  -8   9   1      180.30      166.98     10.76 o 
  -7   9   1       60.49       60.98     11.50 o 
  -6   9   1       67.98       80.46     10.76 o 
  -5   9   1      575.65      659.37     22.60 o 
  -4   9   1      116.51      132.10      7.34 o 
  -3   9   1       90.65       94.38      4.99 o 
  -2   9   1     1658.46     1615.77     16.22 o 
  -1   9   1      120.72      134.34      3.67 o 
   0   9   1       12.39       11.04      2.77 o 
   1   9   1        7.80       10.76      2.09 o 
   2   9   1       13.48       18.17      2.51 o 
   3   9   1      429.79      343.19      6.56 o 
   4   9   1       20.22       17.28      5.50 o 
   5   9   1       21.39       26.15      6.43 o 
   6   9   1        7.25        4.71      4.56 o 
   7   9   1       35.66       38.00      3.11 o 
   8   9   1        5.49        1.39      3.12 o 
   9   9   1        6.49        9.45      5.33 o 
  10   9   1       69.20       68.24     10.18 o 
  11   9   1        6.82        4.13      4.98 o 
  12   9   1        5.13       10.32      6.35 o 
  13   9   1       11.93       20.80     15.55 o 
  14   9   1        0.05       25.91     21.23 o 
 -14  10   1        0.74      -14.49     14.49 o 
 -13  10   1        8.81       10.22     12.96 o 
 -12  10   1       20.43       12.81      4.45 o 
 -11  10   1       63.08       64.62      4.57 o 
 -10  10   1       41.47       36.80      9.24 o 
  -9  10   1      463.72      488.95     15.07 o 
  -8  10   1        6.93       -5.02      8.16 o 
  -7  10   1        6.42        9.51      8.68 o 
  -6  10   1      246.74      241.12     11.85 o 
  -5  10   1       25.93       16.16      6.56 o 
  -4  10   1        4.27        4.14      5.39 o 
  -3  10   1      137.11      148.98      2.97 o 
  -2  10   1      108.29      105.25      5.02 o 
  -1  10   1       32.80       34.56      3.09 o 
   0  10   1      103.47      112.00      3.84 o 
   1  10   1      531.70      551.94      8.67 o 
   2  10   1        6.76        0.95      1.87 o 
   3  10   1       74.15       86.93      4.02 o 
   4  10   1       45.40       48.29      4.60 o 
   5  10   1        3.75        8.80      3.85 o 
   6  10   1      155.59      163.64      6.86 o 
   7  10   1       98.33       87.86      9.54 o 
   8  10   1      336.09      302.11     21.86 o 
   9  10   1      121.55      116.33      7.45 o 
  10  10   1       35.85       18.18      6.39 o 
  11  10   1        3.88        4.06      4.62 o 
  12  10   1       12.22       25.56     21.83 o 
  13  10   1       10.69       23.94     14.34 o 
 -14  11   1        8.71       12.37     14.92 o 
 -13  11   1       19.93       28.59     21.59 o 
 -12  11   1        7.81        2.09     15.06 o 
 -11  11   1        7.98        8.10      7.56 o 
 -10  11   1      357.59      360.09     19.87 o 
  -9  11   1        0.00        1.16      4.81 o 
  -8  11   1       49.70       57.70     13.78 o 
  -7  11   1      216.13      239.48     26.63 o 
  -6  11   1        4.17       12.90      9.40 o 
  -5  11   1       10.63       11.01      8.52 o 
  -4  11   1      171.37      192.16     11.83 o 
  -3  11   1       32.68       48.28      2.46 o 
  -2  11   1      211.21      236.24      5.57 o 
  -1  11   1      328.95      330.68      6.46 o 
   0  11   1      239.51      227.22      5.25 o 
   1  11   1      856.10      866.76     10.91 o 
   2  11   1       43.61       49.78      4.59 o 
   3  11   1        0.00        0.52      2.61 o 
   4  11   1       37.99       39.49      3.93 o 
   5  11   1        4.23        4.94      4.13 o 
   6  11   1        1.95        0.66      1.41 o 
   7  11   1        0.60       -0.49      7.79 o 
   8  11   1      310.70      311.56     19.34 o 
   9  11   1        3.67        1.30      2.07 o 
  10  11   1        3.79        1.46      2.41 o 
  11  11   1       35.90       30.74     13.28 o 
  12  11   1        0.10        5.48     16.76 o 
  13  11   1        3.67       11.44     13.98 o 
 -13  12   1        3.90        4.19     13.23 o 
 -12  12   1        2.45        4.87     15.30 o 
 -11  12   1        7.00        9.13      5.14 o 
 -10  12   1       11.37       17.48     11.50 o 
  -9  12   1       50.57       55.05     15.06 o 
  -8  12   1      186.16      174.94     18.23 o 
  -7  12   1      112.84      146.86     25.91 o 
  -6  12   1        6.23        0.59      8.78 o 
  -5  12   1      257.19      249.62     15.38 o 
  -4  12   1       14.00        8.08      8.13 o 
  -3  12   1       38.66       41.91      2.80 o 
  -2  12   1       35.59       38.23      4.78 o 
  -1  12   1      384.17      434.73     11.11 o 
   0  12   1       80.54       92.71      5.46 o 
   1  12   1      123.84      135.43      7.75 o 
   2  12   1       21.78       18.74      3.90 o 
   3  12   1      100.55      111.47      3.64 o 
   4  12   1       28.98       17.96      4.06 o 
   5  12   1        2.03        4.34      4.70 o 
   6  12   1      583.49      573.67     21.03 o 
   7  12   1       39.39       39.33     10.77 o 
   8  12   1       77.36       63.77     19.67 o 
   9  12   1       48.14       38.07     12.35 o 
  10  12   1       12.69       33.83     12.96 o 
  11  12   1       16.38       21.10     17.74 o 
  12  12   1        1.01       31.79     16.99 o 
  13  12   1       28.52       18.84     15.13 o 
 -13  13   1        0.00        4.31     13.84 o 
 -12  13   1        6.30       21.90     22.08 o 
 -11  13   1        3.33        8.71     17.62 o 
 -10  13   1        1.79        4.75      8.15 o 
  -9  13   1        0.10        6.58     12.29 o 
  -8  13   1      384.66      340.92     27.42 o 
  -7  13   1      732.08      756.12     30.64 o 
  -6  13   1      503.64      550.70     23.90 o 
  -5  13   1        9.99       18.88      9.91 o 
  -4  13   1      130.16      178.37     16.73 o 
  -3  13   1        8.58        7.80      1.84 o 
  -2  13   1      130.77      126.68      6.07 o 
  -1  13   1       83.83       81.39      4.69 o 
   0  13   1       13.71        9.37      3.70 o 
   1  13   1      262.36      261.18      6.27 o 
   2  13   1       57.37       63.82      7.03 o 
   3  13   1      271.14      290.41      5.96 o 
   4  13   1      526.85      501.51     11.32 o 
   5  13   1        2.32        1.08      4.86 o 
   6  13   1      250.36      263.97     11.22 o 
   7  13   1       41.36       41.61     14.25 o 
   8  13   1       45.97       57.39     14.26 o 
   9  13   1       25.30       18.72     11.91 o 
  10  13   1        4.66       36.39     13.33 o 
  11  13   1       19.74        6.08     16.48 o 
  12  13   1        0.27       20.37     20.41 o 
 -13  14   1        0.39       -4.79     14.41 o 
 -12  14   1       13.80       18.89     17.18 o 
 -11  14   1        0.86        7.93     15.57 o 
 -10  14   1        0.05        4.91      5.89 o 
  -9  14   1        0.46       -4.89     15.04 o 
  -8  14   1        1.85      -17.27     19.07 o 
  -7  14   1      115.69      121.32     16.28 o 
  -6  14   1      175.24      195.31     17.43 o 
  -5  14   1       64.14       62.26     15.36 o 
  -4  14   1       47.26       64.01     11.16 o 
  -3  14   1       31.98       32.80      2.51 o 
  -2  14   1       78.30       95.69      4.87 o 
  -1  14   1       10.88       14.17      4.92 o 
   0  14   1       11.99        7.22      3.70 o 
   1  14   1      193.29      219.32      8.19 o 
   2  14   1       34.12       33.90      4.76 o 
   3  14   1        1.73        1.91      2.82 o 
   4  14   1      123.84      126.00      9.46 o 
   5  14   1      192.41      207.92     20.10 o 
   6  14   1        4.61        2.59      5.39 o 
   7  14   1       35.10       35.82      3.63 o 
   8  14   1       28.57       15.40     11.07 o 
   9  14   1        1.41       11.68     13.61 o 
  10  14   1        0.95       14.82     14.23 o 
  11  14   1        1.85       -5.34     17.21 o 
  12  14   1        1.13       24.79     15.50 o 
 -12  15   1       11.76       -6.67     16.53 o 
 -11  15   1        1.26        2.84     15.24 o 
 -10  15   1       20.35       14.10     19.10 o 
  -9  15   1        0.01       11.29     16.76 o 
  -8  15   1        7.63       16.00     21.59 o 
  -7  15   1       14.46       17.61     15.04 o 
  -6  15   1       29.20       37.73     12.85 o 
  -5  15   1       63.87       50.22     12.69 o 
  -4  15   1      309.50      287.94     17.51 o 
  -3  15   1        1.85        1.51      2.94 o 
  -2  15   1      255.24      237.28      8.04 o 
  -1  15   1       13.88       14.59      4.12 o 
   0  15   1       25.46       24.16      5.56 o 
   1  15   1      150.88      157.79      6.33 o 
   2  15   1      133.41      138.63      8.30 o 
   3  15   1      459.91      425.74     14.23 o 
   4  15   1      237.92      238.89     17.24 o 
   5  15   1       47.15       47.35      8.78 o 
   6  15   1      106.86      111.27     10.47 o 
   7  15   1       29.10       18.35      9.30 o 
   8  15   1        1.20       23.42     18.24 o 
   9  15   1        2.37       18.88     14.36 o 
  10  15   1        0.33        6.82     12.75 o 
  11  15   1        1.45       -1.72     17.65 o 
 -12  16   1        1.93       18.77     23.67 o 
 -11  16   1        8.29       21.87     15.21 o 
 -10  16   1        5.30       -5.42     14.95 o 
  -9  16   1        5.29        3.81     13.86 o 
  -8  16   1        0.50        6.32     15.64 o 
  -7  16   1       44.49       38.50     14.25 o 
  -6  16   1       11.14       10.23     11.81 o 
  -5  16   1       86.50       80.96     14.08 o 
  -4  16   1      144.05      151.37     15.06 o 
  -3  16   1      498.59      489.28     12.49 o 
  -2  16   1        4.01        6.75      3.66 o 
  -1  16   1       16.90       16.83      4.04 o 
   0  16   1      203.74      240.13     15.28 o 
   1  16   1      233.90      228.35      8.94 o 
   2  16   1       40.00       45.41      7.14 o 
   3  16   1      114.94      106.10      8.62 o 
   4  16   1      235.26      242.19     10.24 o 
   5  16   1       14.37       14.86      5.54 o 
   6  16   1       25.52       15.66      5.26 o 
   7  16   1       23.19       16.32      7.32 o 
   8  16   1        0.29       20.96     15.71 o 
   9  16   1        5.98       10.43     12.67 o 
  10  16   1        3.98       29.15     22.31 o 
  11  16   1        4.35        9.77     16.41 o 
 -11  17   1        0.80        6.50     14.40 o 
 -10  17   1        6.34       12.42     16.91 o 
  -9  17   1       11.29       15.46     16.15 o 
  -8  17   1       10.29       -4.32     19.07 o 
  -7  17   1        6.06       -2.16     11.96 o 
  -6  17   1       32.29       35.39     13.85 o 
  -5  17   1      101.89      116.94     15.57 o 
  -4  17   1      168.64      152.86     21.59 o 
  -3  17   1       26.31       30.94      3.78 o 
  -2  17   1       98.67      104.00      8.68 o 
  -1  17   1       12.05        7.47      4.88 o 
   0  17   1       37.92       27.36      5.14 o 
   1  17   1      294.96      313.14      8.51 o 
   2  17   1       41.22       40.81      4.76 o 
   3  17   1       75.64       63.09      6.53 o 
   4  17   1       46.51       43.70      7.38 o 
   5  17   1       13.78       18.26      8.23 o 
   6  17   1       62.65       74.48     13.97 o 
   7  17   1        8.87        8.13      6.20 o 
   8  17   1        0.46       32.24     16.17 o 
   9  17   1        5.02       47.94     21.05 o 
  10  17   1        0.02        9.63     15.84 o 
 -11  18   1        0.55        8.64     26.27 o 
 -10  18   1        6.62        7.58     13.84 o 
  -9  18   1       28.45       27.17     17.56 o 
  -8  18   1       10.17        9.55     12.60 o 
  -7  18   1       33.13       22.29      8.52 o 
  -6  18   1        0.03      -11.04     11.39 o 
  -5  18   1       10.83        9.83      8.86 o 
  -4  18   1       17.41       23.20      8.36 o 
  -3  18   1       64.16       61.45      5.38 o 
  -2  18   1      160.88      149.24      8.36 o 
  -1  18   1       12.18       21.61      5.10 o 
   0  18   1      101.97      114.68      6.45 o 
   1  18   1      211.30      212.38      9.44 o 
   2  18   1      262.00      249.39     16.74 o 
   3  18   1       46.74       39.77      4.56 o 
   4  18   1       24.04       28.30      9.19 o 
   5  18   1        6.40        8.46      6.30 o 
   6  18   1       24.16       35.75     10.54 o 
   7  18   1        0.06        7.68     11.49 o 
   8  18   1       16.10       39.84     16.33 o 
   9  18   1       17.24       15.42     18.74 o 
  10  18   1        0.01       53.70     19.55 o 
 -10  19   1       16.74       61.30     45.70 o 
  -9  19   1        7.22       -2.05     14.54 o 
  -8  19   1        4.95       11.52     12.30 o 
  -7  19   1        3.33       19.41     24.42 o 
  -6  19   1        8.14        9.65     10.57 o 
  -5  19   1        4.46       10.44     11.55 o 
  -4  19   1        1.05        2.91      9.09 o 
  -3  19   1      118.94      117.47      6.71 o 
  -2  19   1       11.32        6.78      5.15 o 
  -1  19   1        6.41        8.33      4.64 o 
   0  19   1       16.27       14.03      5.62 o 
   1  19   1      162.86      187.05      8.31 o 
   2  19   1       32.39       21.53      3.65 o 
   3  19   1       15.84       17.64      8.03 o 
   4  19   1        2.92        5.82      7.81 o 
   5  19   1       28.69       21.26      8.04 o 
   6  19   1        8.30       13.29     10.34 o 
   7  19   1        0.81       27.25     21.09 o 
   8  19   1        0.06       25.46     14.30 o 
   9  19   1        9.95       31.58     20.21 o 
  -9  20   1        7.51       42.79     16.25 o 
  -8  20   1        3.70       30.58     14.67 o 
  -7  20   1        1.62        7.52      8.68 o 
  -6  20   1        5.65        4.48      8.75 o 
  -5  20   1        3.41        6.80      8.63 o 
  -4  20   1       15.84       18.37     10.27 o 
  -3  20   1       18.50        9.36      5.36 o 
  -2  20   1      297.69      261.17     13.26 o 
  -1  20   1       43.72       37.17      6.04 o 
   0  20   1        4.37        2.00      4.16 o 
   1  20   1        9.13        5.67      4.88 o 
   2  20   1        0.01        0.80      4.60 o 
   3  20   1       11.64       18.59      7.45 o 
   4  20   1        8.32       -1.64      6.86 o 
   5  20   1       27.31       24.68     10.54 o 
   6  20   1        0.43       19.91     13.81 o 
   7  20   1        0.28       16.83     15.19 o 
   8  20   1       25.74       40.56     16.03 o 
  -8  21   1        2.68        7.69     15.55 o 
  -7  21   1        0.41       29.84     15.17 o 
  -6  21   1        2.20       -4.34      9.49 o 
  -5  21   1        0.48       11.76     12.74 o 
  -4  21   1        0.38        4.61      9.02 o 
  -3  21   1       49.94       43.88      9.93 o 
  -2  21   1       27.18       23.81      4.93 o 
  -1  21   1       61.29       57.97      8.66 o 
   0  21   1        5.34        5.12      4.52 o 
   1  21   1        3.22        3.98      4.40 o 
   2  21   1       32.07       17.61      8.18 o 
   3  21   1       22.57       24.42     10.94 o 
   4  21   1       12.47        8.27      7.92 o 
   5  21   1        6.18       12.63      9.60 o 
   6  21   1        0.83       12.43     17.43 o 
   7  21   1        0.50       23.30     14.56 o 
  -7  22   1        0.00       27.62     18.12 o 
  -6  22   1        1.58       27.02     15.34 o 
  -5  22   1       15.46       55.40     26.20 o 
  -4  22   1       22.16       18.85     11.00 o 
  -3  22   1        3.92       10.95      8.47 o 
  -2  22   1        1.12        4.51      7.88 o 
  -1  22   1        0.25        1.82      5.06 o 
   0  22   1       10.00        8.19      7.30 o 
   1  22   1        0.89        5.88      7.70 o 
   2  22   1        0.61        0.21      6.40 o 
   3  22   1        1.79        0.85      7.31 o 
   4  22   1       75.77       43.84     17.24 o 
   5  22   1       21.32       23.31     14.55 o 
   6  22   1        0.36       10.25     14.08 o 
  -6  23   1        0.00       15.29     15.77 o 
  -5  23   1       43.87       89.47     17.80 o 
  -4  23   1       67.49       66.31     24.92 o 
  -3  23   1        0.04        3.86     12.75 o 
  -2  23   1       29.87       24.43     11.19 o 
  -1  23   1       23.42        3.87      8.64 o 
   0  23   1       10.13        6.39      5.56 o 
   1  23   1        8.45        6.04      9.03 o 
   2  23   1        2.30        0.94     15.24 o 
   3  23   1       12.02       14.85     19.79 o 
   4  23   1        0.03        8.00     12.69 o 
   5  23   1       22.57       12.33     14.36 o 
  -4  24   1        1.61        6.87     12.58 o 
  -3  24   1        9.71        9.69     14.26 o 
  -2  24   1        7.07        3.58     10.17 o 
  -1  24   1        0.29       -5.96      9.15 o 
   1  24   1        0.61        1.04     14.36 o 
   2  24   1       12.70        2.59     10.42 o 
   3  24   1        0.10       -4.54     18.92 o 
 -15   0   2        2.48        6.82      9.48 o 
 -14   0   2        1.10       19.88     21.41 o 
 -13   0   2       63.53       60.84     15.11 o 
 -12   0   2        1.05       -4.27     10.28 o 
 -11   0   2      299.80      316.40     19.02 o 
 -10   0   2       16.51       10.69      7.68 o 
  -9   0   2        9.09        9.84      5.64 o 
  -8   0   2       24.75       26.07      5.58 o 
  -7   0   2        5.23        0.19      4.37 o 
  -6   0   2      707.91      734.34     13.56 o 
  -5   0   2      381.38      460.53     22.80 o 
  -4   0   2      124.04      122.64     12.23 o 
  -3   0   2      226.41      239.56      7.88 o 
  -2   0   2        9.18       15.29      4.33 o 
  -1   0   2     6777.84     6250.82    111.65 o 
   0   0   2     1281.40     1320.32     27.53 o 
   1   0   2    39225.99    38723.75   1181.68 o 
   2   0   2     1440.94     1376.81     23.79 o 
   3   0   2      373.47      307.27     12.05 o 
   4   0   2     2239.38     2052.52     44.33 o 
   5   0   2      200.23      207.91      8.61 o 
   6   0   2       44.12       41.98      8.10 o 
   7   0   2     1808.39     1750.00     70.16 o 
   8   0   2      550.99      578.49     16.86 o 
   9   0   2       16.33       14.63      7.97 o 
  10   0   2      119.15      142.45     12.16 o 
  11   0   2       21.61       20.64      8.91 o 
  12   0   2        0.10        4.15      6.74 o 
  13   0   2       33.95       25.76     17.36 o 
  14   0   2       22.12       69.35     32.38 o 
 -15   1   2        1.15        9.67      7.86 o 
 -14   1   2       10.13        6.63      7.70 o 
 -13   1   2        0.62        6.67      7.24 o 
 -12   1   2        1.38        4.25      5.82 o 
 -11   1   2       12.94        8.04      6.21 o 
 -10   1   2        8.07       13.20      5.82 o 
  -9   1   2      617.40      638.79     12.07 o 
  -8   1   2      352.63      373.94      9.17 o 
  -7   1   2       62.29       78.64      4.15 o 
  -6   1   2       71.90      101.02      4.48 o 
  -5   1   2      627.92      595.64     14.26 o 
  -4   1   2       80.45       67.14      3.54 o 
  -3   1   2     1187.33     1028.14     11.76 o 
  -2   1   2     2222.55     2003.11     23.90 o 
  -1   1   2      100.21      100.49      4.80 o 
   0   1   2    10861.22     9644.74    134.78 o 
   1   1   2      668.26      687.28      9.87 o 
   2   1   2      370.22      353.41      6.50 o 
   3   1   2     1790.07     1835.03     35.84 o 
   4   1   2       93.17       78.97      2.79 o 
   5   1   2        0.93        3.58      2.94 o 
   6   1   2      227.55      237.66      7.95 o 
   7   1   2      173.40      183.33      6.23 o 
   8   1   2      162.40      165.08      9.45 o 
   9   1   2       54.10       71.03      9.06 o 
  10   1   2        0.14        3.05      5.68 o 
  11   1   2       18.73       24.97      7.13 o 
  12   1   2       17.96       25.69      9.07 o 
  13   1   2        0.19        5.37      6.97 o 
  14   1   2        5.66       19.99     17.08 o 
 -15   2   2        9.23       20.87      7.88 o 
 -14   2   2        8.46       19.42     12.84 o 
 -13   2   2        1.18        7.24     11.53 o 
 -12   2   2       59.93       67.52      8.76 o 
 -11   2   2        0.31       -0.67      5.49 o 
 -10   2   2      112.13      131.09      7.70 o 
  -9   2   2        0.00       -0.90      4.61 o 
  -8   2   2       43.35       58.57      5.46 o 
  -7   2   2        4.28        8.59      3.50 o 
  -6   2   2       99.88       97.32      4.66 o 
  -5   2   2     3514.27     3417.03     38.83 o 
  -4   2   2      111.75      140.74      6.22 o 
  -3   2   2     1493.04     1339.91     15.63 o 
  -2   2   2     1835.90     1813.42     18.66 o 
  -1   2   2     1872.14     1730.98     21.29 o 
   0   2   2        0.37        1.98      2.52 o 
   1   2   2      677.52      568.56      8.66 o 
   2   2   2      214.94      208.73      5.07 o 
   3   2   2      276.90      263.01      6.47 o 
   4   2   2      252.09      261.13      4.19 o 
   5   2   2       33.46       27.09      2.45 o 
   6   2   2       32.74       25.49      2.86 o 
   7   2   2      271.67      300.06      8.83 o 
   8   2   2       23.36       39.02      4.74 o 
   9   2   2       32.97       35.84      4.39 o 
  10   2   2        2.21        8.34      5.81 o 
  11   2   2        2.79       10.07      6.29 o 
  12   2   2        0.88        4.22      5.96 o 
  13   2   2       10.89       20.61      7.99 o 
  14   2   2        2.32        9.99     12.30 o 
 -15   3   2        0.62       15.79     10.97 o 
 -14   3   2        0.83        8.56      7.84 o 
 -13   3   2        0.32       -0.36      6.44 o 
 -12   3   2       21.25       12.22      7.56 o 
 -11   3   2        0.76        2.19      5.48 o 
 -10   3   2       31.89       25.92      6.05 o 
  -9   3   2        1.34        4.15      4.27 o 
  -8   3   2      347.12      417.50      9.34 o 
  -7   3   2        8.81       13.20      3.41 o 
  -6   3   2      179.82      156.39      5.37 o 
  -5   3   2      503.99      470.49      7.77 o 
  -4   3   2      176.73      192.53      7.14 o 
  -3   3   2       23.71       24.33      2.80 o 
  -2   3   2     1172.18      972.23     10.05 o 
  -1   3   2      144.84      127.89      5.85 o 
   0   3   2     6044.35     5318.76     58.27 o 
   1   3   2     1363.45     1271.98     15.71 o 
   2   3   2     1353.40     1277.11     16.38 o 
   3   3   2       33.13       31.51      4.05 o 
   4   3   2     1637.21     1551.55     20.37 o 
   5   3   2      436.48      398.39     15.67 o 
   6   3   2       11.68        9.78      1.96 o 
   7   3   2      710.35      685.03     15.65 o 
   8   3   2       24.55       27.25      6.45 o 
   9   3   2       14.49       16.72      5.17 o 
  10   3   2       84.84       85.83      7.36 o 
  11   3   2        0.33        7.15      6.33 o 
  12   3   2        1.02        3.38      7.01 o 
  13   3   2        0.02       -8.07      8.07 o 
  14   3   2        8.82       23.65     11.47 o 
 -15   4   2        0.45       14.84     11.54 o 
 -14   4   2        5.56       13.87      8.01 o 
 -13   4   2       46.49       28.01      7.03 o 
 -12   4   2      124.77      118.15     14.28 o 
 -11   4   2      113.68      106.54      8.04 o 
 -10   4   2       61.42       60.05      6.56 o 
  -9   4   2       83.45       98.24      7.80 o 
  -8   4   2      459.04      497.45      9.22 o 
  -7   4   2      245.15      288.30      6.70 o 
  -6   4   2     4894.50     4607.31     52.53 o 
  -5   4   2      936.11     1009.12     15.23 o 
  -4   4   2      246.72      207.34      4.23 o 
  -3   4   2       22.98       24.85      2.71 o 
  -2   4   2      736.24      691.99     10.51 o 
  -1   4   2      964.53      929.75      9.52 o 
   0   4   2      146.14      133.87      3.43 o 
   1   4   2     1843.43     1785.56     18.05 o 
   2   4   2     7897.95     7711.07     92.62 o 
   3   4   2      517.08      512.86      8.75 o 
   4   4   2     1420.20     1551.57     20.69 o 
   5   4   2     1041.16     1039.49     21.24 o 
   6   4   2      103.39      120.09      9.29 o 
   7   4   2       32.52       29.98      6.41 o 
   8   4   2       27.11       36.00      7.03 o 
   9   4   2        4.30        7.05      5.10 o 
  10   4   2      164.09      182.90      8.81 o 
  11   4   2       18.60       21.88      6.90 o 
  12   4   2        2.74        1.87      6.78 o 
  13   4   2        8.75       18.65     12.29 o 
  14   4   2        1.66        6.40      9.63 o 
 -15   5   2       33.29       38.40     11.74 o 
 -14   5   2        4.25        4.92      6.56 o 
 -13   5   2        7.22       12.45      7.09 o 
 -12   5   2      101.62       75.36     13.35 o 
 -11   5   2       47.63       28.57      6.45 o 
 -10   5   2       59.60       59.97      6.48 o 
  -9   5   2       36.23       40.84      5.59 o 
  -8   5   2      102.97      105.68      4.90 o 
  -7   5   2      579.16      606.29     10.68 o 
  -6   5   2     5218.30     4932.59     58.78 o 
  -5   5   2     3675.97     3811.67     41.18 o 
  -4   5   2       90.74       97.98      4.64 o 
  -3   5   2       81.17       86.88      3.71 o 
  -2   5   2      946.88      918.51      9.34 o 
  -1   5   2     2084.42     2052.80     19.47 o 
   0   5   2     2152.81     2068.22     18.92 o 
   1   5   2     1832.97     1948.96     20.49 o 
   2   5   2     1072.50     1000.91     11.39 o 
   3   5   2       11.79        6.66      2.85 o 
   4   5   2     1287.49     1284.80     23.16 o 
   5   5   2       28.60       35.76      4.42 o 
   6   5   2        0.18        0.16      4.91 o 
   7   5   2        1.63       10.05      5.11 o 
   8   5   2        6.05        6.45      7.02 o 
   9   5   2      260.43      279.56     10.87 o 
  10   5   2       20.08       19.83      7.48 o 
  11   5   2        3.12        2.76      6.65 o 
  12   5   2        0.48        3.59      7.04 o 
  13   5   2        2.20       -0.90      6.96 o 
  14   5   2       16.25       30.74      9.48 o 
 -15   6   2       29.26       16.12      8.60 o 
 -14   6   2        2.72        0.65      7.03 o 
 -13   6   2        5.41       10.13      6.79 o 
 -12   6   2        6.63        3.88      4.83 o 
 -11   6   2       61.70       59.77      6.30 o 
 -10   6   2       75.44       64.37      8.06 o 
  -9   6   2        6.78        7.51      4.28 o 
  -8   6   2       55.25       60.57      6.72 o 
  -7   6   2      414.56      427.23      7.68 o 
  -6   6   2      233.21      219.67      6.30 o 
  -5   6   2      304.10      306.75      5.90 o 
  -4   6   2     2451.39     2332.85     25.30 o 
  -3   6   2     1028.83      932.29     10.08 o 
  -2   6   2      254.25      280.58      4.46 o 
  -1   6   2     1563.21     1438.58     14.48 o 
   0   6   2      121.67      110.73      4.24 o 
   1   6   2       11.14        6.75      1.74 o 
   2   6   2      393.26      372.32      5.71 o 
   3   6   2      124.90      113.40      9.74 o 
   4   6   2        0.42        0.50      2.49 o 
   5   6   2      404.56      440.96     15.01 o 
   6   6   2       81.05       83.55      7.14 o 
   7   6   2       28.16       49.12      6.01 o 
   8   6   2       61.41       76.03      8.15 o 
   9   6   2       40.79       54.07      6.25 o 
  10   6   2        2.55       -1.38      5.10 o 
  11   6   2      126.65      122.21      8.79 o 
  12   6   2        6.27        5.53      6.59 o 
  13   6   2        0.06        1.76      7.55 o 
  14   6   2        0.97        4.50     14.15 o 
 -15   7   2        2.89        1.44     22.67 o 
 -14   7   2        1.95       -1.42      5.95 o 
 -13   7   2        7.06        9.69      5.12 o 
 -12   7   2        0.00        1.40      4.75 o 
 -11   7   2      199.66      222.91      8.95 o 
 -10   7   2       67.54       57.71      7.53 o 
  -9   7   2     1437.30     1336.14     21.13 o 
  -8   7   2      127.49      124.38      6.66 o 
  -7   7   2      109.10      117.29      5.34 o 
  -6   7   2      395.01      370.77      8.88 o 
  -5   7   2      764.25      794.15     13.70 o 
  -4   7   2     1408.28     1419.12     15.69 o 
  -3   7   2      442.11      494.76      9.82 o 
  -2   7   2     2165.82     2077.76     21.48 o 
  -1   7   2     2031.80     1997.44     20.03 o 
   0   7   2       19.82       17.72      2.60 o 
   1   7   2      372.62      370.59      5.36 o 
   2   7   2      919.67     1043.71     17.00 o 
   3   7   2     1280.51     1281.22     23.18 o 
   4   7   2       18.46       23.93      3.45 o 
   5   7   2      586.24      570.53     10.33 o 
   6   7   2      102.62      108.76      8.06 o 
   7   7   2       46.62       42.09      7.46 o 
   8   7   2      170.49      174.95      8.72 o 
   9   7   2        4.46        4.69      6.11 o 
  10   7   2       12.78        7.97      5.98 o 
  11   7   2        4.87        8.62      6.94 o 
  12   7   2       14.71        8.97      7.95 o 
  13   7   2        5.41       17.14      8.10 o 
 -15   8   2        4.20       -0.36     22.67 o 
 -14   8   2       44.75       30.08      8.10 o 
 -13   8   2       47.54       31.93      5.57 o 
 -12   8   2      198.87      187.60      8.66 o 
 -11   8   2       13.72       12.85      5.97 o 
 -10   8   2      119.81      120.98     10.03 o 
  -9   8   2     1349.61     1260.28     25.66 o 
  -8   8   2        0.31       -0.18      3.30 o 
  -7   8   2      288.68      313.28     11.90 o 
  -6   8   2        0.33        0.93      2.46 o 
  -5   8   2      971.33     1049.63     14.19 o 
  -4   8   2      116.34      140.27      3.54 o 
  -3   8   2     2741.17     2933.99     30.69 o 
  -2   8   2      615.71      649.11      8.81 o 
  -1   8   2     1170.96     1235.57     15.48 o 
   0   8   2     1454.74     1403.35     15.42 o 
   1   8   2     1063.67     1003.34     11.60 o 
   2   8   2     3350.36     3424.17     40.95 o 
   3   8   2      928.93      880.07      9.99 o 
   4   8   2      101.52       85.14      4.41 o 
   5   8   2       37.16       40.82      4.08 o 
   6   8   2      474.92      437.47     20.76 o 
   7   8   2       24.72       17.83      4.89 o 
   8   8   2       55.39       39.20      4.95 o 
   9   8   2      366.31      352.63     11.02 o 
  10   8   2       12.33        8.33      5.45 o 
  11   8   2        4.88        2.31      5.91 o 
  12   8   2       34.33       26.30      7.11 o 
  13   8   2       17.35       12.18      7.35 o 
 -14   9   2        9.34       13.31     16.55 o 
 -13   9   2       64.02       49.26      6.87 o 
 -12   9   2      129.47      129.90     17.11 o 
 -11   9   2       99.15       92.20     10.51 o 
 -10   9   2      214.40      210.83      9.12 o 
  -9   9   2      102.78       89.96      4.23 o 
  -8   9   2       68.74       68.72      4.34 o 
  -7   9   2       99.58      100.08      8.73 o 
  -6   9   2       59.44       47.82     10.73 o 
  -5   9   2      149.25      141.72      5.77 o 
  -4   9   2       73.43       70.10      3.21 o 
  -3   9   2      336.76      343.23      5.60 o 
  -2   9   2      115.33      147.99      5.19 o 
  -1   9   2      375.32      389.41      7.17 o 
   0   9   2      439.81      399.60      7.45 o 
   1   9   2       41.67       49.69      5.36 o 
   2   9   2      144.63      164.43      5.19 o 
   3   9   2      281.69      308.14      7.62 o 
   4   9   2       17.49       14.33      2.72 o 
   5   9   2        0.19        1.43      3.03 o 
   6   9   2      186.20      202.94      9.45 o 
   7   9   2       34.52       36.25      5.66 o 
   8   9   2      189.38      203.35     15.97 o 
   9   9   2       42.91       48.30      6.11 o 
  10   9   2        9.02       12.53      7.81 o 
  11   9   2       62.65       44.17     11.42 o 
  12   9   2        0.06       -3.50      6.74 o 
  13   9   2       12.43       34.71     22.35 o 
 -14  10   2        1.99        0.04     15.01 o 
 -13  10   2       25.33       38.74     19.99 o 
 -12  10   2      104.08       86.77     10.94 o 
 -11  10   2      125.97      105.22      7.46 o 
 -10  10   2      157.61      147.60     12.33 o 
  -9  10   2        5.03        4.51      2.86 o 
  -8  10   2      637.19      599.29     18.69 o 
  -7  10   2       11.38       10.24      6.87 o 
  -6  10   2        3.00        9.78      8.21 o 
  -5  10   2        4.54        2.65      2.23 o 
  -4  10   2      299.50      295.16      5.60 o 
  -3  10   2      221.70      213.14      5.40 o 
  -2  10   2       49.02       41.27      3.53 o 
  -1  10   2     2447.58     2461.52     29.82 o 
   0  10   2     2140.85     2218.86     24.87 o 
   1  10   2      574.03      585.40     12.12 o 
   2  10   2      277.49      271.93      5.70 o 
   3  10   2      247.28      233.46      5.14 o 
   4  10   2        9.80       13.09      2.25 o 
   5  10   2      308.84      311.20     11.53 o 
   6  10   2        8.20        7.74      4.96 o 
   7  10   2       12.22       13.80      4.14 o 
   8  10   2       14.89       11.80      4.12 o 
   9  10   2       29.49       33.97      5.54 o 
  10  10   2       80.09       76.70      6.73 o 
  11  10   2        9.52       16.66      6.36 o 
  12  10   2       22.09       56.05     20.25 o 
  13  10   2       10.94        1.51     12.59 o 
 -14  11   2        0.84       39.05     22.13 o 
 -13  11   2        5.19       -9.36     16.23 o 
 -12  11   2       64.58       46.24      8.56 o 
 -11  11   2      229.93      200.13     12.15 o 
 -10  11   2      133.55      140.35     14.90 o 
  -9  11   2      456.25      465.94     23.31 o 
  -8  11   2      258.47      280.29     16.01 o 
  -7  11   2       54.99       63.65     10.59 o 
  -6  11   2      440.49      457.09     14.93 o 
  -5  11   2       36.18       35.34      6.65 o 
  -4  11   2      336.15      339.65     14.00 o 
  -3  11   2      243.70      221.20      6.50 o 
  -2  11   2     2011.29     2056.25     25.69 o 
  -1  11   2      101.25      105.94      4.52 o 
   0  11   2     1408.62     1488.34     19.74 o 
   1  11   2       51.59       75.87      4.78 o 
   2  11   2        6.14        9.36      3.24 o 
   3  11   2       36.75       28.09      3.03 o 
   4  11   2       19.39       18.40      2.17 o 
   5  11   2      210.32      236.26      6.02 o 
   6  11   2       78.09       80.44     10.28 o 
   7  11   2      183.80      187.96      6.37 o 
   8  11   2       41.95       34.58      3.39 o 
   9  11   2       45.58       39.54      7.12 o 
  10  11   2        0.37        5.70      4.17 o 
  11  11   2        2.14       17.41     13.98 o 
  12  11   2       26.00       26.34     14.28 o 
 -14  12   2       12.16       17.99     41.74 o 
 -13  12   2        9.49       10.27     16.75 o 
 -12  12   2       92.94       68.77     14.70 o 
 -11  12   2        1.39       10.96      8.26 o 
 -10  12   2       20.79       26.41     12.73 o 
  -9  12   2       91.38       80.63     14.37 o 
  -8  12   2       85.15      101.61     17.67 o 
  -7  12   2       72.82      113.98     47.47 o 
  -6  12   2       16.26       10.10      7.42 o 
  -5  12   2      144.53      169.69     10.30 o 
  -4  12   2      328.18      324.94      6.00 o 
  -3  12   2        0.14        1.10      2.62 o 
  -2  12   2      293.00      305.71      8.33 o 
  -1  12   2      125.75      126.26      6.65 o 
   0  12   2       30.83       41.71      4.13 o 
   1  12   2        8.07        4.39      3.81 o 
   2  12   2       22.70       23.36      3.70 o 
   3  12   2       15.08       19.23      2.42 o 
   4  12   2       53.97       65.24      3.53 o 
   5  12   2      290.36      280.67      5.61 o 
   6  12   2      296.43      257.11     19.47 o 
   7  12   2       27.40       28.00      5.19 o 
   8  12   2       46.88       51.61     12.47 o 
   9  12   2       23.89       11.63      6.42 o 
  10  12   2        8.26       20.42     16.52 o 
  11  12   2        0.02        8.65     16.12 o 
  12  12   2        0.15       17.00     14.17 o 
 -13  13   2       15.72        3.31     17.06 o 
 -12  13   2       46.25       52.86     24.22 o 
 -11  13   2       30.42       34.45     11.74 o 
 -10  13   2        7.41      -13.26     23.74 o 
  -9  13   2       40.56       26.54     12.83 o 
  -8  13   2      102.02      138.12     23.65 o 
  -7  13   2       73.24       78.78     11.76 o 
  -6  13   2      184.82      187.03     13.22 o 
  -5  13   2       28.19       21.85      6.87 o 
  -4  13   2        7.62        6.86      2.74 o 
  -3  13   2        1.25        7.31      3.61 o 
  -2  13   2      176.00      182.95      5.85 o 
  -1  13   2       47.68       46.21      5.82 o 
   0  13   2       27.83       30.59      4.11 o 
   1  13   2       23.19       30.50      3.95 o 
   2  13   2        4.42        9.64      3.18 o 
   3  13   2      245.70      252.05      5.65 o 
   4  13   2      468.79      461.78      9.31 o 
   5  13   2      127.80      111.36     10.81 o 
   6  13   2        3.51        6.34      8.63 o 
   7  13   2        0.00       -4.02      9.18 o 
   8  13   2       29.88       50.56     12.48 o 
   9  13   2       16.22       38.46     26.13 o 
  10  13   2        0.91       -8.38     15.12 o 
  11  13   2        3.74       17.90     25.17 o 
  12  13   2        2.06        0.88     14.86 o 
 -13  14   2        0.44        4.68     17.77 o 
 -12  14   2        9.97       29.95     25.37 o 
 -11  14   2       12.91       10.67      7.52 o 
 -10  14   2        2.41       -1.25     13.22 o 
  -9  14   2       26.17       57.87     19.43 o 
  -8  14   2       94.33       84.81     25.91 o 
  -7  14   2        2.40        5.81     11.32 o 
  -6  14   2       77.06      121.41     21.95 o 
  -5  14   2      303.25      312.98     23.93 o 
  -4  14   2      106.90      127.34      8.35 o 
  -3  14   2      217.55      257.53      6.56 o 
  -2  14   2       61.93       65.12      6.55 o 
  -1  14   2      367.21      379.12     12.39 o 
   0  14   2        3.81        9.34      3.55 o 
   1  14   2      314.97      293.53      7.77 o 
   2  14   2       10.93       10.87      3.40 o 
   3  14   2      273.49      286.84      7.45 o 
   4  14   2        8.58       11.33      2.00 o 
   5  14   2      162.44      149.63      7.95 o 
   6  14   2        4.80       -4.89     10.25 o 
   7  14   2        4.08       10.53     11.30 o 
   8  14   2        0.14       -1.08      9.64 o 
   9  14   2        2.94       40.04     19.87 o 
  10  14   2       24.72       59.07     25.88 o 
  11  14   2        2.30        9.25     22.84 o 
 -12  15   2        2.03       16.91     18.75 o 
 -11  15   2        0.11       19.72     17.99 o 
 -10  15   2       19.38       25.71     16.91 o 
  -9  15   2        0.11       14.99     14.75 o 
  -8  15   2        3.20       -5.92     15.26 o 
  -7  15   2      154.26      197.04     19.25 o 
  -6  15   2       21.27       23.57     18.17 o 
  -5  15   2        1.26        1.41     15.26 o 
  -4  15   2       15.64        5.03      2.56 o 
  -3  15   2      261.16      255.72     14.04 o 
  -2  15   2        2.53        8.63      4.22 o 
  -1  15   2        0.53       -1.60      3.98 o 
   0  15   2        0.31       -1.21      3.99 o 
   1  15   2       56.75       72.21      5.37 o 
   2  15   2       76.55       81.34      4.48 o 
   3  15   2      379.16      378.84      7.12 o 
   4  15   2       23.43       25.86      5.14 o 
   5  15   2        4.00        3.32      5.14 o 
   6  15   2        1.22        6.00      9.33 o 
   7  15   2       25.48       43.38     18.37 o 
   8  15   2       36.69       48.01     16.40 o 
   9  15   2        0.58       13.51     16.99 o 
  10  15   2        9.65       33.25     17.02 o 
  11  15   2       14.50       21.48     15.48 o 
 -12  16   2        3.98      -22.04     37.42 o 
 -11  16   2        1.39       36.81     19.97 o 
 -10  16   2        0.00      -15.83     16.28 o 
  -9  16   2       12.24        6.66     14.50 o 
  -8  16   2        0.16       -6.07     15.36 o 
  -7  16   2        0.88        0.51     12.95 o 
  -6  16   2        7.88       14.57     11.96 o 
  -5  16   2      124.44      126.42     18.31 o 
  -4  16   2      241.10      234.17      5.30 o 
  -3  16   2       25.59       33.65      4.39 o 
  -2  16   2        2.43        3.40      5.71 o 
  -1  16   2        1.81        3.08      4.17 o 
   0  16   2       42.04       42.71      5.42 o 
   1  16   2       63.89       62.24      5.68 o 
   2  16   2       61.37       60.79      5.29 o 
   3  16   2      146.92      142.12     10.91 o 
   4  16   2       21.97       32.83      9.04 o 
   5  16   2      135.20      125.01      9.04 o 
   6  16   2       25.16       25.23      4.79 o 
   7  16   2        2.68        8.37     11.07 o 
   8  16   2       27.76       33.11     14.88 o 
   9  16   2        1.16       20.08     15.39 o 
  10  16   2        3.56       18.47     20.72 o 
 -11  17   2       11.90       33.88     38.32 o 
 -10  17   2        7.77       15.31     17.30 o 
  -9  17   2        0.62      -12.22     15.90 o 
  -8  17   2       48.86       62.29     20.64 o 
  -7  17   2        0.20       33.82     14.25 o 
  -6  17   2       65.41       81.57     18.95 o 
  -5  17   2        1.11        6.68     12.82 o 
  -4  17   2       25.90       24.35      7.27 o 
  -3  17   2        0.63        1.51      3.36 o 
  -2  17   2       80.32       97.55      7.78 o 
  -1  17   2        9.30        9.30      4.75 o 
   0  17   2      263.95      256.29     11.32 o 
   1  17   2        0.03        2.63      4.84 o 
   2  17   2      150.43      152.83     10.26 o 
   3  17   2       14.11       10.78      4.93 o 
   4  17   2        2.26       -1.99      5.30 o 
   5  17   2        0.18        1.91      6.73 o 
   6  17   2        1.16        7.22      5.15 o 
   7  17   2       15.67       57.63     34.08 o 
   8  17   2        0.16       31.67     15.80 o 
   9  17   2        1.51       37.66     22.93 o 
  10  17   2        0.06       11.67     15.05 o 
 -11  18   2        0.31        1.08     22.67 o 
 -10  18   2        1.50       31.18     19.46 o 
  -9  18   2        1.99       55.91     23.93 o 
  -8  18   2        0.47       28.75     41.02 o 
  -7  18   2        0.23       26.52     22.13 o 
  -6  18   2       17.71       29.52     18.71 o 
  -5  18   2        6.66       30.61     42.10 o 
  -4  18   2       10.69       23.35     14.16 o 
  -3  18   2       40.21       30.18      5.00 o 
  -2  18   2      106.80      111.36      7.19 o 
  -1  18   2        0.88        1.05      4.64 o 
   0  18   2       63.56       57.48      7.55 o 
   1  18   2        0.74        5.13      5.93 o 
   2  18   2       30.09       27.00      6.53 o 
   3  18   2       31.17       13.34      6.20 o 
   4  18   2        1.21        4.83      6.05 o 
   5  18   2       89.38       91.85      8.47 o 
   6  18   2        4.69       22.42     19.28 o 
   7  18   2        8.67       29.44     18.93 o 
   8  18   2        1.31       23.20     14.80 o 
   9  18   2        0.04        9.75     14.32 o 
 -10  19   2        2.20       68.73     32.38 o 
  -9  19   2        4.47       43.03     23.59 o 
  -8  19   2       14.25       77.47     23.01 o 
  -7  19   2        2.79       23.19     15.39 o 
  -6  19   2        0.01       10.90     13.46 o 
  -5  19   2        0.10       -3.85     14.75 o 
  -4  19   2        1.21       -5.27     13.14 o 
  -3  19   2        0.54       -2.97      3.29 o 
  -2  19   2      290.82      282.16      8.54 o 
  -1  19   2      216.57      219.40      9.29 o 
   0  19   2        2.63        1.51      5.00 o 
   1  19   2      121.85      124.97      8.83 o 
   2  19   2       75.63       81.88      9.48 o 
   3  19   2       10.03        7.38      2.41 o 
   4  19   2       20.23       23.55      7.31 o 
   5  19   2       68.46       74.61     12.32 o 
   6  19   2       13.57       38.76     13.49 o 
   7  19   2        6.88       32.72     19.92 o 
   8  19   2       21.99       54.30     18.48 o 
  -9  20   2       15.27       24.07     19.59 o 
  -8  20   2        1.04      -24.47     24.47 o 
  -7  20   2        9.01       25.96     24.65 o 
  -6  20   2        0.00      -18.17     34.54 o 
  -5  20   2       13.69       28.27     17.51 o 
  -4  20   2       39.41       45.12     17.25 o 
  -3  20   2      171.14      144.83     10.67 o 
  -2  20   2      246.47      253.18     12.61 o 
  -1  20   2       64.66       66.37      8.09 o 
   0  20   2       51.46       63.36      7.12 o 
   1  20   2       21.71       17.34      5.87 o 
   2  20   2        0.04       -2.65      3.71 o 
   3  20   2        4.77       -1.16      6.95 o 
   4  20   2       53.66       45.60     11.69 o 
   5  20   2       39.55       63.12     18.86 o 
   6  20   2       10.95       14.17     16.12 o 
   7  20   2       17.82       54.78     21.99 o 
   8  20   2        8.74       21.41     17.17 o 
  -8  21   2        2.94       26.08     26.81 o 
  -7  21   2        0.34       40.53     17.67 o 
  -6  21   2        6.20       23.24     40.30 o 
  -5  21   2       22.59       26.51     10.83 o 
  -4  21   2        8.63        6.51     10.20 o 
  -3  21   2       24.24       14.69     11.32 o 
  -2  21   2        4.43        4.94      6.92 o 
  -1  21   2        4.67       -2.75      5.53 o 
   0  21   2       33.22       25.36      7.13 o 
   1  21   2        5.98        5.97      4.51 o 
   2  21   2        0.36       -1.87      6.53 o 
   3  21   2        0.19        3.00      7.05 o 
   4  21   2        1.64        0.79      9.18 o 
   5  21   2       16.50        2.79     10.98 o 
   6  21   2        2.84        3.89     12.17 o 
   7  21   2        3.39        2.99     13.02 o 
  -7  22   2        0.11        8.82     26.91 o 
  -6  22   2       10.37       41.01     17.62 o 
  -5  22   2       51.19       58.38     18.71 o 
  -4  22   2       29.77       25.02     14.44 o 
  -3  22   2        0.99        5.15      9.98 o 
  -2  22   2        2.80       24.59     18.26 o 
  -1  22   2        3.93        3.65      5.68 o 
   0  22   2       16.84       11.43      6.62 o 
   1  22   2        8.06        3.34      7.42 o 
   2  22   2        1.36        1.57      8.54 o 
   3  22   2        4.68        1.06      7.70 o 
   4  22   2        5.13       15.68      8.49 o 
   5  22   2       56.77       48.17     19.30 o 
   6  22   2       11.70       25.39     24.81 o 
  -6  23   2       59.02      111.36     21.77 o 
  -5  23   2       60.26      133.51     40.84 o 
  -4  23   2       27.10       59.31     20.15 o 
  -3  23   2        9.88        3.04     15.02 o 
  -2  23   2        0.75        3.25      9.62 o 
  -1  23   2       31.66       10.37      9.48 o 
   0  23   2        1.95       -3.39      8.51 o 
   1  23   2        2.34       -1.31     10.46 o 
   2  23   2        0.03       -1.49      8.14 o 
   3  23   2        5.23        5.10     12.09 o 
   4  23   2        1.14        9.00     13.60 o 
  -4  24   2        2.34       -0.06     17.15 o 
  -3  24   2        5.88        8.89     10.40 o 
  -2  24   2        1.19       12.82     13.96 o 
  -1  24   2        8.04       18.35     19.79 o 
   0  24   2        9.87       27.71     19.07 o 
   1  24   2        3.43       12.43      9.72 o 
   2  24   2        3.99        7.14      9.89 o 
 -16   1   3        0.00       17.75      9.58 o 
 -15   1   3        0.32       23.70     10.01 o 
 -14   1   3        2.19       -0.69      7.26 o 
 -13   1   3       22.00       12.83      7.43 o 
 -12   1   3       45.82       51.46      9.02 o 
 -11   1   3       14.49       22.64      6.76 o 
 -10   1   3       44.91       50.99      6.51 o 
  -9   1   3        9.58        6.65      4.79 o 
  -8   1   3       45.45       33.50      4.87 o 
  -7   1   3      122.11      130.75      9.77 o 
  -6   1   3       42.74       59.75     10.19 o 
  -5   1   3       63.16       58.61      4.51 o 
  -4   1   3       91.69       88.01      4.75 o 
  -3   1   3       75.73       87.25      7.06 o 
  -2   1   3      430.13      406.25      7.99 o 
  -1   1   3     4410.10     4126.13     54.97 o 
   0   1   3      657.65      637.48     10.21 o 
   1   1   3     1009.99     1114.29     18.07 o 
   2   1   3      566.77      552.78      9.59 o 
   3   1   3       18.27       14.59      3.90 o 
   4   1   3       43.97       44.85      4.93 o 
   5   1   3      798.83      854.80     11.90 o 
   6   1   3       24.30       28.92      5.02 o 
   7   1   3      154.04      159.21      5.86 o 
   8   1   3       78.13       94.99      6.35 o 
   9   1   3       21.44       19.40      5.35 o 
  10   1   3        0.39        3.32      5.99 o 
  11   1   3        8.46       11.72      4.68 o 
  12   1   3        0.98        0.01      5.80 o 
  13   1   3        0.11       28.49     11.31 o 
 -16   2   3        3.90        0.00     16.19 o 
 -15   2   3        1.77       21.05     10.59 o 
 -14   2   3       10.33       -6.24      7.79 o 
 -13   2   3        0.12       -3.83      7.27 o 
 -12   2   3        0.82        1.49      6.43 o 
 -11   2   3        5.47       15.24      5.27 o 
 -10   2   3      270.85      297.88      8.93 o 
  -9   2   3        2.49        4.77      4.57 o 
  -8   2   3       44.91       54.17      5.17 o 
  -7   2   3       33.18       57.37      5.39 o 
  -6   2   3        1.34        2.90      3.62 o 
  -5   2   3      163.76      174.88      7.49 o 
  -4   2   3      263.01      259.51      6.23 o 
  -3   2   3      681.47      671.86     11.40 o 
  -2   2   3     1139.70      956.23     13.55 o 
  -1   2   3      103.72      103.62      5.61 o 
   0   2   3      214.40      211.48      5.98 o 
   1   2   3     3316.23     3326.15     51.05 o 
   2   2   3     4720.50     4658.66     66.36 o 
   3   2   3       13.05       17.41      4.03 o 
   4   2   3      433.64      435.81     11.53 o 
   5   2   3      366.33      359.96      6.53 o 
   6   2   3      359.32      390.38      7.95 o 
   7   2   3       76.42       76.91      8.47 o 
   8   2   3       14.91       12.65      3.79 o 
   9   2   3        0.79        0.78      5.06 o 
  10   2   3       25.54       17.21      4.44 o 
  11   2   3       34.81       32.87      7.51 o 
  12   2   3       39.83       40.56      7.86 o 
  13   2   3       45.69       54.77      9.80 o 
 -15   3   3        0.06       14.40     10.85 o 
 -14   3   3       14.48       37.29     16.95 o 
 -13   3   3        1.19        6.22      7.68 o 
 -12   3   3       76.11       80.21     11.73 o 
 -11   3   3      176.36      172.80     10.97 o 
 -10   3   3      133.15      131.74      9.71 o 
  -9   3   3      267.36      279.89      8.59 o 
  -8   3   3      318.90      334.70      8.97 o 
  -7   3   3      656.97      644.69     11.64 o 
  -6   3   3        0.84        0.34      3.15 o 
  -5   3   3      284.64      266.36      6.80 o 
  -4   3   3     1241.13     1078.24     17.25 o 
  -3   3   3      553.41      547.29      9.39 o 
  -2   3   3     2592.91     2475.90     28.16 o 
  -1   3   3      658.00      656.79     11.53 o 
   0   3   3     2660.48     2675.70     34.47 o 
   1   3   3     2595.81     2394.78     33.62 o 
   2   3   3     2297.79     2147.51     30.07 o 
   3   3   3     3541.72     3547.36     52.40 o 
   4   3   3      420.58      472.13      9.98 o 
   5   3   3       70.50       89.00      5.28 o 
   6   3   3       17.52       17.05      3.38 o 
   7   3   3       36.17       34.12      9.85 o 
   8   3   3      317.47      314.62      8.03 o 
   9   3   3        0.02        0.05      5.92 o 
  10   3   3       11.34       10.24      7.65 o 
  11   3   3        0.28        4.28      9.04 o 
  12   3   3       14.83       10.72      8.01 o 
  13   3   3        2.04        9.39      9.00 o 
 -15   4   3       12.74        8.71      9.01 o 
 -14   4   3        0.05        4.56      7.26 o 
 -13   4   3        0.18        5.41      6.70 o 
 -12   4   3       13.89       11.06      7.11 o 
 -11   4   3        9.04       10.27      5.67 o 
 -10   4   3       28.05       24.37      5.65 o 
  -9   4   3        8.36        6.60      5.03 o 
  -8   4   3      130.63      133.33      7.18 o 
  -7   4   3      188.41      205.83      7.38 o 
  -6   4   3      510.51      493.40      9.60 o 
  -5   4   3      192.51      219.83      6.35 o 
  -4   4   3      212.09      209.05      5.84 o 
  -3   4   3      168.68      210.95      5.40 o 
  -2   4   3       68.62       75.14      4.05 o 
  -1   4   3       11.64       12.77      2.88 o 
   0   4   3      251.68      247.80      5.26 o 
   1   4   3     3166.55     2937.43     37.35 o 
   2   4   3      774.04      870.12     13.20 o 
   3   4   3       44.20       35.62      4.85 o 
   4   4   3       96.08      122.53      6.55 o 
   5   4   3       12.21        5.20      2.60 o 
   6   4   3        9.00       13.22      4.56 o 
   7   4   3       53.84       68.48      9.36 o 
   8   4   3       13.51       12.20      9.16 o 
   9   4   3       18.13       17.93      7.27 o 
  10   4   3        1.07        2.91      6.40 o 
  11   4   3        0.31        3.10      6.96 o 
  12   4   3        6.97        4.30      7.52 o 
  13   4   3        3.95       17.27      9.86 o 
 -15   5   3        4.86       16.51     15.72 o 
 -14   5   3        0.08        6.02      8.40 o 
 -13   5   3        0.59        4.30      7.10 o 
 -12   5   3        7.76        2.72      7.87 o 
 -11   5   3        1.11       -6.16      7.60 o 
 -10   5   3       63.30       75.57      6.92 o 
  -9   5   3      406.38      379.37      9.56 o 
  -8   5   3      134.84      134.69      7.62 o 
  -7   5   3       78.12       88.49      4.78 o 
  -6   5   3      647.87      682.94     10.73 o 
  -5   5   3     3552.82     3479.98     39.64 o 
  -4   5   3        0.61       -1.93      2.74 o 
  -3   5   3       15.20        3.62      2.64 o 
  -2   5   3       21.26       23.48      3.24 o 
  -1   5   3      442.51      438.43      7.38 o 
   0   5   3      709.93      744.00      9.58 o 
   1   5   3       41.81       44.32      3.09 o 
   2   5   3      123.08      129.63      6.13 o 
   3   5   3       26.13       23.48      2.68 o 
   4   5   3     2387.53     2417.41     39.39 o 
   5   5   3      264.85      300.49      8.07 o 
   6   5   3      299.16      276.28      8.49 o 
   7   5   3       20.14       28.94      7.50 o 
   8   5   3        9.59       15.47      6.63 o 
   9   5   3       44.81       42.92      9.16 o 
  10   5   3       20.89       15.40      6.88 o 
  11   5   3        0.00       -3.26      7.57 o 
  12   5   3        0.33       -0.18      7.73 o 
  13   5   3        0.20        4.20      9.37 o 
 -15   6   3        2.85        1.55      6.58 o 
 -14   6   3        9.09       20.01      8.91 o 
 -13   6   3        7.35        8.30      6.87 o 
 -12   6   3       50.36       52.86      7.77 o 
 -11   6   3       10.40        8.77      5.91 o 
 -10   6   3       30.91       23.40      4.86 o 
  -9   6   3      752.11      712.98     17.06 o 
  -8   6   3      248.27      251.23      7.16 o 
  -7   6   3       35.74       20.35      4.19 o 
  -6   6   3       56.61       70.13      4.88 o 
  -5   6   3        2.36        4.76      3.27 o 
  -4   6   3     2042.14     2145.87     24.26 o 
  -3   6   3      247.29      254.31      5.86 o 
  -2   6   3       89.39       94.51      4.48 o 
  -1   6   3       49.14       57.44      4.29 o 
   0   6   3       45.03       60.22      4.30 o 
   1   6   3     3010.99     3274.36     36.96 o 
   2   6   3       44.14       46.10      4.75 o 
   3   6   3      553.45      538.43     16.67 o 
   4   6   3       35.89       50.66      5.11 o 
   5   6   3      268.82      294.91      7.87 o 
   6   6   3      172.59      179.26      8.17 o 
   7   6   3        7.70        6.99      7.09 o 
   8   6   3        2.27        0.92      5.82 o 
   9   6   3       26.99       22.00      7.65 o 
  10   6   3       10.77       16.12      7.09 o 
  11   6   3        2.35        7.55      7.14 o 
  12   6   3       12.37       14.61      8.60 o 
  13   6   3        0.25        0.90      8.38 o 
 -15   7   3       27.82       23.74      8.30 o 
 -14   7   3        0.02       -0.77      5.62 o 
 -13   7   3        0.00       -1.18      6.01 o 
 -12   7   3       17.68       23.09      6.86 o 
 -11   7   3       23.11       23.47      6.41 o 
 -10   7   3       32.44       29.82      5.44 o 
  -9   7   3      289.79      253.72      8.34 o 
  -8   7   3       36.55       43.19      5.00 o 
  -7   7   3       10.01       15.02      3.60 o 
  -6   7   3       30.17       31.93      4.62 o 
  -5   7   3       41.56       51.48      4.00 o 
  -4   7   3      102.71      126.23      6.95 o 
  -3   7   3      518.97      542.41      8.34 o 
  -2   7   3        1.93        2.84      2.49 o 
  -1   7   3      252.07      249.55      5.55 o 
   0   7   3      203.69      220.80      5.67 o 
   1   7   3     2631.86     2790.19     32.19 o 
   2   7   3     1240.34     1313.73     16.12 o 
   3   7   3      792.59      763.86     16.30 o 
   4   7   3        0.30        3.66      4.56 o 
   5   7   3       39.99       39.32      5.35 o 
   6   7   3       52.40       62.72      8.41 o 
   7   7   3       64.62       55.95      9.87 o 
   8   7   3       67.88       85.26      9.12 o 
   9   7   3        1.23        4.44      6.63 o 
  10   7   3       34.79       33.42      7.54 o 
  11   7   3       45.53       43.08      9.35 o 
  12   7   3        0.96        2.57      7.85 o 
  13   7   3       16.71       16.45      9.61 o 
 -15   8   3        0.02       55.38     39.58 o 
 -14   8   3       27.21       31.96      8.32 o 
 -13   8   3       16.64       14.41     12.49 o 
 -12   8   3      174.47      156.17      8.87 o 
 -11   8   3       13.84       13.35      6.33 o 
 -10   8   3        7.43       13.06      4.77 o 
  -9   8   3        3.38        5.90      4.37 o 
  -8   8   3       15.14       21.79      4.40 o 
  -7   8   3      296.08      295.45      8.40 o 
  -6   8   3      124.90      128.96      5.19 o 
  -5   8   3       25.74       32.78      3.68 o 
  -4   8   3      219.63      236.26      6.10 o 
  -3   8   3     2175.48     2367.41     26.13 o 
  -2   8   3      896.69      969.30     12.43 o 
  -1   8   3      108.55       91.75      4.26 o 
   0   8   3       89.95      107.23      4.13 o 
   1   8   3      547.93      556.63      8.46 o 
   2   8   3      360.96      326.42      7.84 o 
   3   8   3      176.53      164.92     10.57 o 
   4   8   3      229.97      210.56      7.82 o 
   5   8   3       69.83       73.17      9.92 o 
   6   8   3        3.37       12.14      5.28 o 
   7   8   3       20.96       13.58      6.43 o 
   8   8   3       58.29       43.05      8.14 o 
   9   8   3      148.22      171.19     17.24 o 
  10   8   3       11.05        5.06      6.81 o 
  11   8   3       12.23        8.11      7.23 o 
  12   8   3       18.47        8.11      7.98 o 
  13   8   3        5.94        1.80     27.71 o 
 -14   9   3        6.87       18.33     15.02 o 
 -13   9   3        2.07        2.72      5.24 o 
 -12   9   3       31.46       15.49      5.32 o 
 -11   9   3      113.42      130.39     16.13 o 
 -10   9   3       27.34       23.07      5.43 o 
  -9   9   3        6.69        7.80      3.47 o 
  -8   9   3        0.12        2.07      2.86 o 
  -7   9   3      181.37      197.58      6.00 o 
  -6   9   3       26.44       25.87      3.64 o 
  -5   9   3        6.86       16.33      3.90 o 
  -4   9   3       51.54       58.07      5.48 o 
  -3   9   3      268.68      278.20      6.31 o 
  -2   9   3      104.32      102.95      6.60 o 
  -1   9   3       21.52       42.70      6.71 o 
   0   9   3      853.10      894.70     11.80 o 
   1   9   3       52.81       59.44      4.06 o 
   2   9   3       49.04       48.94      4.30 o 
   3   9   3       29.46       40.02      9.35 o 
   4   9   3      195.45      206.98      8.25 o 
   5   9   3      205.56      220.27      9.71 o 
   6   9   3       31.52       32.73      5.50 o 
   7   9   3      125.04      139.03      8.64 o 
   8   9   3       16.69       18.76      7.90 o 
   9   9   3       31.11       27.58      8.41 o 
  10   9   3        0.00       -0.73      7.28 o 
  11   9   3        8.98       17.22     10.17 o 
  12   9   3        4.26        2.71      6.71 o 
 -14  10   3       10.99       35.05     30.04 o 
 -13  10   3        0.06        1.22      7.55 o 
 -12  10   3      216.31      174.87     17.38 o 
 -11  10   3       10.19        6.16      3.89 o 
 -10  10   3        1.07        4.94      4.17 o 
  -9  10   3       93.35       85.18      5.31 o 
  -8  10   3        6.20       -0.21      2.91 o 
  -7  10   3      109.42      107.23      4.61 o 
  -6  10   3       18.07       18.78      2.68 o 
  -5  10   3       12.52       12.02      3.23 o 
  -4  10   3        6.71        2.07      3.61 o 
  -3  10   3       69.52       71.32      5.05 o 
  -2  10   3      587.25      592.06      9.57 o 
  -1  10   3      413.27      464.56      8.30 o 
   0  10   3       29.24       31.84      3.68 o 
   1  10   3      170.50      157.24      4.68 o 
   2  10   3       19.48        9.80      4.39 o 
   3  10   3       75.31       73.69      7.19 o 
   4  10   3      212.85      200.19      7.81 o 
   5  10   3      140.68      156.24      7.16 o 
   6  10   3       39.59       42.46      5.56 o 
   7  10   3       57.47       66.86      8.38 o 
   8  10   3      135.59      139.86      8.74 o 
   9  10   3       10.33       11.61      6.28 o 
  10  10   3        0.07        8.72      5.53 o 
  11  10   3        0.14        0.72      8.59 o 
  12  10   3        1.72      -13.11     13.47 o 
 -14  11   3        0.04       11.08     14.12 o 
 -13  11   3       31.30       16.89     12.31 o 
 -12  11   3       19.36       14.67      8.56 o 
 -11  11   3       55.37       27.05      7.32 o 
 -10  11   3        3.93        2.28      7.42 o 
  -9  11   3       24.50        6.63      5.78 o 
  -8  11   3       75.35       36.41     17.75 o 
  -7  11   3        4.50        3.41      2.11 o 
  -6  11   3       33.35       25.06      3.92 o 
  -5  11   3        3.15       -1.02      2.72 o 
  -4  11   3      135.34      155.03      5.56 o 
  -3  11   3      547.09      563.23      8.82 o 
  -2  11   3       14.60       23.03      3.78 o 
  -1  11   3      356.00      362.06     11.57 o 
   0  11   3      230.90      228.11      6.30 o 
   1  11   3      178.09      196.03      5.85 o 
   2  11   3        0.63       -0.37      3.66 o 
   3  11   3       55.43       80.17     12.45 o 
   4  11   3       66.36       66.44      6.05 o 
   5  11   3       77.08       76.72      7.64 o 
   6  11   3        0.86        2.24      4.18 o 
   7  11   3       64.75       72.10      8.78 o 
   8  11   3        0.34       -0.56      6.53 o 
   9  11   3        9.45       20.05     11.18 o 
  10  11   3       12.16       16.49     14.98 o 
  11  11   3        4.34        0.48     13.22 o 
  12  11   3        2.41       -1.71     12.94 o 
 -14  12   3        3.21        7.92     14.35 o 
 -13  12   3       21.82       11.75      9.00 o 
 -12  12   3        6.57        4.29      8.45 o 
 -11  12   3        0.58       10.40     11.78 o 
 -10  12   3        1.97        2.59     10.13 o 
  -9  12   3       46.91       52.56     10.57 o 
  -8  12   3      126.38      107.47     12.59 o 
  -7  12   3      211.57      191.87     18.44 o 
  -6  12   3       15.46       11.96      5.06 o 
  -5  12   3      272.43      272.98      6.92 o 
  -4  12   3      294.78      281.74      7.40 o 
  -3  12   3      413.84      381.73      8.29 o 
  -2  12   3        5.92        5.31      3.98 o 
  -1  12   3        5.98        7.36      3.98 o 
   0  12   3        4.81        9.97      4.35 o 
   1  12   3       36.62       52.03     11.02 o 
   2  12   3       49.10       60.10      4.78 o 
   3  12   3       22.65       16.30      5.27 o 
   4  12   3        2.67       -1.39      4.62 o 
   5  12   3       19.27       22.68      5.84 o 
   6  12   3        3.74        0.67      3.54 o 
   7  12   3      138.63      151.49      9.98 o 
   8  12   3       13.91       15.51      7.72 o 
   9  12   3        5.33       10.18      9.11 o 
  10  12   3        3.34       48.06     19.54 o 
  11  12   3        4.81       30.35     14.97 o 
 -13  13   3        8.86       16.48     14.67 o 
 -12  13   3        1.78       23.06     14.29 o 
 -11  13   3       36.49       19.37     12.86 o 
 -10  13   3        5.45        6.20     12.07 o 
  -9  13   3        0.42       -8.65     10.28 o 
  -8  13   3        0.45       -1.23      7.64 o 
  -7  13   3       25.21       31.09     10.75 o 
  -6  13   3      411.21      413.50     17.10 o 
  -5  13   3       48.80       64.35      5.98 o 
  -4  13   3      163.43      190.48      9.51 o 
  -3  13   3        0.28        4.99      4.07 o 
  -2  13   3      170.30      163.10      7.98 o 
  -1  13   3       11.02       18.90      4.19 o 
   0  13   3      332.37      340.95     12.57 o 
   1  13   3        9.63       14.43      4.34 o 
   2  13   3        1.56       -0.93      3.50 o 
   3  13   3      248.84      239.44      6.51 o 
   4  13   3        8.21       11.20      5.15 o 
   5  13   3       33.91       26.28      5.51 o 
   6  13   3      245.86      230.67     10.69 o 
   7  13   3       33.03       25.79      4.61 o 
   8  13   3        0.67        3.38      3.39 o 
   9  13   3        0.77       23.68     25.43 o 
  10  13   3        8.44        7.28     20.81 o 
  11  13   3        3.15       22.27     15.19 o 
 -13  14   3        0.05       54.72     53.79 o 
 -12  14   3        3.77       17.49     13.87 o 
 -11  14   3        7.44       -1.46     11.31 o 
 -10  14   3       10.85       13.48     12.16 o 
  -9  14   3        8.87        3.17     20.46 o 
  -8  14   3       34.06       18.75     10.33 o 
  -7  14   3       31.72       30.47     11.07 o 
  -6  14   3       52.61       52.67      9.20 o 
  -5  14   3       90.88       77.81      6.16 o 
  -4  14   3      103.66      110.66      7.21 o 
  -3  14   3       34.32       29.83      4.93 o 
  -2  14   3       45.76       42.87      5.87 o 
  -1  14   3      134.32      145.06      7.01 o 
   0  14   3        0.86        8.22      5.40 o 
   1  14   3        5.66        2.63      4.63 o 
   2  14   3      418.89      431.60      9.33 o 
   3  14   3        2.99        2.89      3.26 o 
   4  14   3       76.67       73.54      5.21 o 
   5  14   3       56.88       59.05      4.32 o 
   6  14   3        0.44        1.51      4.51 o 
   7  14   3        6.35        7.19      8.42 o 
   8  14   3        8.82       41.94     30.49 o 
   9  14   3        0.00       14.92     16.05 o 
  10  14   3        0.51       31.45     22.00 o 
  11  14   3        2.41       43.28     21.26 o 
 -12  15   3        2.47        7.68     17.90 o 
 -11  15   3        0.00       -5.81     15.61 o 
 -10  15   3       13.98        8.73     12.07 o 
  -9  15   3        4.18       13.47     14.04 o 
  -8  15   3        1.40       16.27     13.42 o 
  -7  15   3      181.69      204.15     25.23 o 
  -6  15   3       55.22       51.15      9.56 o 
  -5  15   3       33.26       30.95      4.67 o 
  -4  15   3       32.12       24.76      4.67 o 
  -3  15   3      229.36      226.57      9.47 o 
  -2  15   3       75.34       86.40      6.98 o 
  -1  15   3       91.19       97.36      7.24 o 
   0  15   3        9.01        7.48      4.95 o 
   1  15   3       31.86       27.99      5.99 o 
   2  15   3        9.94        4.83      4.29 o 
   3  15   3        9.52       12.58      3.44 o 
   4  15   3       33.04       29.25      4.24 o 
   5  15   3       13.30       11.67      2.92 o 
   6  15   3        7.46        6.73      4.60 o 
   7  15   3       28.19       47.08     25.46 o 
   8  15   3        4.26       26.16     21.18 o 
   9  15   3        2.39       -9.33     14.35 o 
  10  15   3        0.58       -4.70     13.69 o 
 -12  16   3        0.73       32.01     24.65 o 
 -11  16   3        5.29       -8.51     21.02 o 
 -10  16   3        0.02       15.12     35.26 o 
  -9  16   3        0.08       20.21     15.51 o 
  -8  16   3        3.96       31.81     24.12 o 
  -7  16   3       22.97       43.31     15.13 o 
  -6  16   3       30.31       35.18      9.48 o 
  -5  16   3       22.42       17.41      2.22 o 
  -4  16   3       11.31       11.78      3.98 o 
  -3  16   3        3.05        0.39      3.67 o 
  -2  16   3       82.86      104.00      6.31 o 
  -1  16   3       94.02      104.09      6.07 o 
   0  16   3       95.33      105.96      6.55 o 
   1  16   3      215.16      242.29      8.24 o 
   2  16   3      297.98      292.46      8.33 o 
   3  16   3       14.35        9.10      3.70 o 
   4  16   3        6.46        4.69      2.87 o 
   5  16   3       17.83       14.74      5.07 o 
   6  16   3        1.59       25.57     19.26 o 
   7  16   3        0.44       -7.39     20.31 o 
   8  16   3        4.44       13.70     23.41 o 
   9  16   3        7.06       11.91     16.38 o 
  10  16   3       10.31       46.77     19.93 o 
 -11  17   3        0.01      -14.19     22.99 o 
 -10  17   3        3.27       21.02     17.81 o 
  -9  17   3        2.12       27.53     17.05 o 
  -8  17   3        1.28       -0.30     20.22 o 
  -7  17   3       30.74       36.83     19.97 o 
  -6  17   3        2.40       22.37     15.47 o 
  -5  17   3       35.74       40.48      3.44 o 
  -4  17   3        1.51       -1.29      3.57 o 
  -3  17   3      210.93      219.58      7.98 o 
  -2  17   3      229.53      222.78     10.04 o 
  -1  17   3       67.03       82.82     13.04 o 
   0  17   3       83.61       91.28      7.16 o 
   1  17   3       50.37       39.37      6.21 o 
   2  17   3       16.27       13.74      4.02 o 
   3  17   3      121.73      135.14      5.63 o 
   4  17   3       71.96       69.75      3.81 o 
   5  17   3        1.30       21.44     16.16 o 
   6  17   3       15.84       20.27     16.14 o 
   7  17   3       12.66       29.66     17.93 o 
   8  17   3       42.72       60.08     18.50 o 
   9  17   3        6.61       12.03     14.71 o 
 -11  18   3        1.21       -7.56     41.02 o 
 -10  18   3       12.12       79.40     61.89 o 
  -9  18   3        0.10      -15.35     42.10 o 
  -8  18   3       19.53       95.48     35.98 o 
  -7  18   3       31.91       33.01     15.89 o 
  -6  18   3        4.11        9.23     12.71 o 
  -5  18   3        0.13      -12.32     12.32 o 
  -4  18   3       17.40       15.83      5.25 o 
  -3  18   3        1.26       -0.53      4.18 o 
  -2  18   3      151.48      135.07      7.74 o 
  -1  18   3       15.83       15.08      5.63 o 
   0  18   3       26.42       29.12      6.95 o 
   1  18   3       16.64       16.54      5.91 o 
   2  18   3       44.67       42.55      8.10 o 
   3  18   3      143.38      162.20     10.85 o 
   4  18   3       29.15       30.70      8.70 o 
   5  18   3        4.86      -11.82     12.61 o 
   6  18   3        4.92       19.03     33.07 o 
   7  18   3        1.61       30.31     23.94 o 
   8  18   3       11.77       24.89     15.35 o 
 -10  19   3        0.94        1.76     16.66 o 
  -9  19   3        7.25      -10.68     28.97 o 
  -8  19   3        0.06       33.33     40.12 o 
  -7  19   3        0.06        0.45     14.93 o 
  -6  19   3        0.11       18.94     17.16 o 
  -5  19   3        1.50       -4.93     12.07 o 
  -4  19   3        6.57        8.27      6.02 o 
  -3  19   3        4.21        2.36      6.13 o 
  -2  19   3        1.18        3.07      5.84 o 
  -1  19   3      175.94      177.13      9.13 o 
   0  19   3       34.63       31.80      7.16 o 
   1  19   3        4.19        1.04      4.98 o 
   2  19   3        1.54       -2.60      4.92 o 
   3  19   3        0.02        5.03      5.65 o 
   4  19   3       16.21       12.70      8.86 o 
   5  19   3        5.46       17.61     15.43 o 
   6  19   3       12.46       27.77     13.55 o 
   7  19   3        4.51       23.95     14.52 o 
   8  19   3       27.89       74.84     20.70 o 
  -9  20   3       16.79       78.99     36.52 o 
  -8  20   3        3.08       54.98     23.54 o 
  -7  20   3        8.70       26.65     16.49 o 
  -6  20   3        3.42       34.35     18.71 o 
  -5  20   3       20.15       17.23     20.51 o 
  -4  20   3        2.19        3.75     11.52 o 
  -3  20   3       27.65       34.75      8.50 o 
  -2  20   3       60.31       63.59      8.64 o 
  -1  20   3        1.13       -0.46      5.65 o 
   0  20   3       39.50       42.40      7.24 o 
   1  20   3       36.35       33.66      6.52 o 
   2  20   3       63.83       45.25      8.75 o 
   3  20   3        1.90        2.11      8.10 o 
   4  20   3        3.95        1.16     11.63 o 
   5  20   3       36.32       51.49     14.59 o 
   6  20   3       37.18       63.89     22.61 o 
   7  20   3        0.01       19.19     15.13 o 
  -8  21   3       15.31       23.29     41.02 o 
  -7  21   3        3.73       13.82     19.97 o 
  -6  21   3        0.72        8.24     14.59 o 
  -5  21   3       67.60      103.03     18.75 o 
  -4  21   3       70.43       82.06     41.74 o 
  -3  21   3        5.52       22.70     16.55 o 
  -2  21   3       48.67       29.35      7.03 o 
  -1  21   3        1.22       -0.61      5.91 o 
   0  21   3       12.74       13.04      6.34 o 
   1  21   3       42.19       36.16      6.70 o 
   2  21   3       34.58       38.06      9.63 o 
   3  21   3        0.62       -1.86      9.95 o 
   4  21   3        1.78       16.41     12.30 o 
   5  21   3        9.27        4.32     20.51 o 
   6  21   3       70.30       85.14     17.93 o 
  -7  22   3        5.24       26.33     21.85 o 
  -6  22   3        9.07        3.53     27.53 o 
  -5  22   3       20.53       49.79     28.43 o 
  -4  22   3       28.99       45.62     16.37 o 
  -3  22   3       17.05       27.28     13.67 o 
  -2  22   3        1.34       17.92     11.92 o 
  -1  22   3        0.38        2.94      6.26 o 
   0  22   3        1.28       -4.04      7.24 o 
   1  22   3        2.19        7.49     11.30 o 
   2  22   3        0.10       -1.89      7.96 o 
   3  22   3       35.48       24.59     10.68 o 
   4  22   3        1.54       -3.24     11.42 o 
   5  22   3       50.02       50.07     16.18 o 
  -5  23   3        0.30       51.87     18.23 o 
  -4  23   3       10.28       71.53     21.70 o 
  -3  23   3        5.75       20.28     13.78 o 
  -2  23   3        7.51        9.42     12.18 o 
  -1  23   3        9.82       16.07     11.24 o 
   0  23   3        7.41        0.84      8.49 o 
   1  23   3        5.71        3.57      9.72 o 
   2  23   3        3.27       15.56     12.49 o 
   3  23   3        1.67       31.69     24.13 o 
  -3  24   3        6.39        1.88     21.05 o 
  -2  24   3        0.66        2.34     14.78 o 
  -1  24   3        2.64       15.11     19.43 o 
   0  24   3        0.63        7.40      9.89 o 
   1  24   3        0.64        5.29     10.81 o 
 -16   0   4        0.00        2.65     30.94 o 
 -15   0   4       11.05       19.91     18.53 o 
 -14   0   4        5.90        9.88     13.75 o 
 -13   0   4      102.00       87.68     13.03 o 
 -12   0   4      223.05      251.18     18.84 o 
 -11   0   4      161.78      164.23     28.63 o 
 -10   0   4        5.19        4.75      8.02 o 
  -9   0   4       56.90       53.26      8.23 o 
  -8   0   4        2.06       11.53      7.05 o 
  -7   0   4      151.49      148.02      8.72 o 
  -6   0   4      393.55      421.21     14.73 o 
  -5   0   4      511.06      516.05     24.83 o 
  -4   0   4     1473.32     1488.19     30.91 o 
  -3   0   4     1394.39     1513.01     31.84 o 
  -2   0   4     3391.46     3359.92    106.33 o 
  -1   0   4     2345.58     2476.75     46.81 o 
   0   0   4     5612.02     5566.38    115.78 o 
   1   0   4      192.81      186.13      9.79 o 
   2   0   4     1513.89     1428.30     33.82 o 
   3   0   4     1279.18     1275.85     56.85 o 
   4   0   4       11.01       17.58      8.88 o 
   5   0   4       87.73       84.81     12.09 o 
   6   0   4       16.97       12.89      6.51 o 
   7   0   4       53.19       41.29      9.60 o 
   8   0   4       64.72       74.05     18.53 o 
   9   0   4      790.75      764.62     40.66 o 
  10   0   4      423.04      425.30     21.09 o 
  11   0   4       34.85       19.98     11.33 o 
  12   0   4       25.42       46.73     16.51 o 
  13   0   4       18.84       58.57     18.53 o 
 -16   1   4        0.02       25.75     16.62 o 
 -15   1   4        7.42       23.86     10.70 o 
 -14   1   4       12.45       20.49      9.93 o 
 -13   1   4        5.78       14.24      7.23 o 
 -12   1   4       32.90       35.68      7.53 o 
 -11   1   4      123.87      130.46     13.41 o 
 -10   1   4      425.09      409.99     11.91 o 
  -9   1   4        0.25        0.05      5.01 o 
  -8   1   4       32.23       39.49      5.15 o 
  -7   1   4       93.83       92.18      6.51 o 
  -6   1   4      394.68      410.05      9.65 o 
  -5   1   4      100.69       89.99      6.42 o 
  -4   1   4      715.44      687.70     12.58 o 
  -3   1   4     4575.16     4626.73     64.39 o 
  -2   1   4      127.96      119.54      6.47 o 
  -1   1   4      207.33      241.20      8.49 o 
   0   1   4      136.58      153.66      6.88 o 
   1   1   4      981.91      958.48     22.96 o 
   2   1   4      105.12       89.87      5.84 o 
   3   1   4       52.43       56.61      7.41 o 
   4   1   4        0.01        5.34      4.71 o 
   5   1   4       29.94       26.00      6.51 o 
   6   1   4        5.15        6.96      3.38 o 
   7   1   4        9.01        8.95      4.14 o 
   8   1   4       28.08       22.80      5.29 o 
   9   1   4        0.08        0.09      4.20 o 
  10   1   4        0.89       -0.17      6.14 o 
  11   1   4        2.00        7.05      4.88 o 
  12   1   4        0.31       28.96     11.75 o 
  13   1   4        8.75       22.14     11.67 o 
 -15   2   4        6.02       26.34     13.40 o 
 -14   2   4       20.81       24.10     11.63 o 
 -13   2   4       14.45        8.27      7.20 o 
 -12   2   4        0.93        2.81      7.27 o 
 -11   2   4       42.30       35.82      7.56 o 
 -10   2   4       18.05       15.96      5.44 o 
  -9   2   4       28.87       27.77      5.35 o 
  -8   2   4       52.76       65.46      6.16 o 
  -7   2   4        0.03        3.32      4.50 o 
  -6   2   4      135.80      167.51     10.49 o 
  -5   2   4      333.37      341.16      9.13 o 
  -4   2   4     2296.30     2379.55     46.69 o 
  -3   2   4        0.42        1.46      4.45 o 
  -2   2   4       21.81       15.88      4.72 o 
  -1   2   4     1617.44     1598.61     26.38 o 
   0   2   4      392.45      422.14      9.31 o 
   1   2   4      135.95      138.98      6.37 o 
   2   2   4      830.43      769.56     15.73 o 
   3   2   4      260.44      265.36     11.32 o 
   4   2   4      415.54      424.92     11.73 o 
   5   2   4        0.00        0.84      5.13 o 
   6   2   4      258.51      262.64      7.38 o 
   7   2   4       16.12       16.83      5.17 o 
   8   2   4       93.09       95.69      7.58 o 
   9   2   4        4.64        4.87      4.46 o 
  10   2   4        2.80        0.74      4.72 o 
  11   2   4       13.15       12.67      8.19 o 
  12   2   4       15.44       41.10     12.12 o 
  13   2   4        3.73      -15.73     18.31 o 
 -15   3   4        0.84       26.31      9.74 o 
 -14   3   4        0.87       13.04      9.89 o 
 -13   3   4        7.24        3.21      7.03 o 
 -12   3   4       56.08       43.27      7.76 o 
 -11   3   4       20.36        9.60      5.82 o 
 -10   3   4       93.22       89.09      6.96 o 
  -9   3   4      397.09      389.54     10.04 o 
  -8   3   4       40.12       33.03      7.20 o 
  -7   3   4      666.20      620.38     12.64 o 
  -6   3   4        0.59        0.81      4.10 o 
  -5   3   4      237.34      255.87      8.11 o 
  -4   3   4      202.99      217.19      6.92 o 
  -3   3   4       34.28       28.14      6.18 o 
  -2   3   4     2852.36     2796.97     40.52 o 
  -1   3   4      120.93      127.45      6.07 o 
   0   3   4     1674.69     1617.66     26.64 o 
   1   3   4     2535.33     2536.59     35.19 o 
   2   3   4      295.62      344.31      8.98 o 
   3   3   4     1579.53     1508.54     35.73 o 
   4   3   4       15.54       13.36      5.07 o 
   5   3   4       75.67       78.79      7.74 o 
   6   3   4      158.77      183.78      6.23 o 
   7   3   4      133.12      137.22      8.72 o 
   8   3   4       27.83       27.79      3.69 o 
   9   3   4       30.69       13.21      7.04 o 
  10   3   4       81.77       68.87     12.07 o 
  11   3   4       27.80       24.80      8.47 o 
  12   3   4       33.74       29.46     12.83 o 
 -15   4   4        3.09       18.60      9.50 o 
 -14   4   4        1.76        4.49      8.71 o 
 -13   4   4        5.75       -4.30      7.73 o 
 -12   4   4        2.18        3.57      5.62 o 
 -11   4   4        0.60       -4.03      6.80 o 
 -10   4   4      214.01      188.70      8.98 o 
  -9   4   4      100.18      116.30      8.57 o 
  -8   4   4      185.94      216.27      8.10 o 
  -7   4   4      189.10      199.64      8.57 o 
  -6   4   4      377.44      414.55     13.79 o 
  -5   4   4      138.44      130.61      6.87 o 
  -4   4   4       60.67       71.51      5.17 o 
  -3   4   4        7.15        3.05      3.66 o 
  -2   4   4     1993.38     2028.69     24.71 o 
  -1   4   4        2.01        0.57      4.50 o 
   0   4   4       52.29       71.43      5.83 o 
   1   4   4     4939.81     4896.63     76.50 o 
   2   4   4      168.57      159.16      7.79 o 
   3   4   4      226.89      233.10      8.07 o 
   4   4   4      142.60      161.49      9.14 o 
   5   4   4       33.12       31.87      6.70 o 
   6   4   4        0.32        1.40      3.38 o 
   7   4   4        1.11        0.39      2.00 o 
   8   4   4        9.54        9.15      8.93 o 
   9   4   4        1.85        2.78      8.44 o 
  10   4   4       37.76       28.49     11.36 o 
  11   4   4       47.90       34.71     10.82 o 
  12   4   4       17.27       18.50     12.37 o 
 -15   5   4       11.80       39.40     18.59 o 
 -14   5   4        9.21       16.25      8.91 o 
 -13   5   4        4.56        2.15      7.07 o 
 -12   5   4       26.54       18.20      6.08 o 
 -11   5   4       89.52       94.95      7.74 o 
 -10   5   4       29.71       19.66      6.47 o 
  -9   5   4       84.14       75.21      6.56 o 
  -8   5   4       24.70       15.48      5.22 o 
  -7   5   4       43.86       75.46     10.15 o 
  -6   5   4        5.83        4.89      3.97 o 
  -5   5   4       98.23       94.83      5.79 o 
  -4   5   4        0.34        2.44      3.46 o 
  -3   5   4        0.53        2.75      3.49 o 
  -2   5   4      261.26      252.04      8.08 o 
  -1   5   4      600.04      577.98     10.00 o 
   0   5   4      582.95      628.12     11.20 o 
   1   5   4      179.63      188.12      5.85 o 
   2   5   4      807.95      864.75     12.25 o 
   3   5   4      293.07      267.97     26.30 o 
   4   5   4      372.39      347.35     10.67 o 
   5   5   4      139.42      116.67     13.56 o 
   6   5   4       12.15       12.41      6.29 o 
   7   5   4        6.76        4.92      5.43 o 
   8   5   4        2.73        9.48      9.98 o 
   9   5   4      148.31      172.70     13.87 o 
  10   5   4        8.03        7.97      8.40 o 
  11   5   4        1.08        1.43      8.22 o 
  12   5   4        2.88       10.01      9.00 o 
 -15   6   4       13.11       20.43     11.09 o 
 -14   6   4       22.42       31.49     10.14 o 
 -13   6   4        0.99        0.42      7.62 o 
 -12   6   4        0.03        2.26      5.19 o 
 -11   6   4       27.14       19.24      5.86 o 
 -10   6   4      258.08      247.70     11.92 o 
  -9   6   4        3.84        9.42      5.43 o 
  -8   6   4        0.05        5.35      4.61 o 
  -7   6   4      487.76      509.35     16.35 o 
  -6   6   4      720.85      833.73     14.59 o 
  -5   6   4      141.78      159.18      6.55 o 
  -4   6   4       32.55       48.27      4.61 o 
  -3   6   4        6.42        4.69      3.57 o 
  -2   6   4        2.78        0.97      3.52 o 
  -1   6   4       79.95       83.75      7.15 o 
   0   6   4        2.26        4.52      3.29 o 
   1   6   4      570.37      504.35      9.40 o 
   2   6   4      810.78      829.11     12.23 o 
   3   6   4      352.75      395.49     17.16 o 
   4   6   4      501.61      467.63     15.70 o 
   5   6   4       49.48       55.13      7.21 o 
   6   6   4       12.73       16.56      5.50 o 
   7   6   4        4.89       14.93      5.78 o 
   8   6   4       82.48       82.14      9.50 o 
   9   6   4        1.50        0.44      8.56 o 
  10   6   4        8.40       17.52     12.70 o 
  11   6   4        1.15       -7.06      7.92 o 
  12   6   4       21.51       22.65     10.83 o 
 -15   7   4        7.96       16.42      9.41 o 
 -14   7   4        9.75       19.59     11.83 o 
 -13   7   4        2.86        1.65      9.09 o 
 -12   7   4        5.28       -0.68      6.73 o 
 -11   7   4        2.09        6.20      4.93 o 
 -10   7   4       63.87       80.87      7.92 o 
  -9   7   4       97.64       96.56      7.43 o 
  -8   7   4        7.05        7.94      4.52 o 
  -7   7   4       12.74       15.32      4.98 o 
  -6   7   4        0.15        2.94      3.85 o 
  -5   7   4       42.78       47.47      4.91 o 
  -4   7   4       32.16       40.33      8.21 o 
  -3   7   4       90.88       97.39      5.45 o 
  -2   7   4     1149.53     1115.99     15.88 o 
  -1   7   4      382.94      378.06      8.91 o 
   0   7   4       21.35       18.06      4.29 o 
   1   7   4      724.03      761.56     12.25 o 
   2   7   4       12.98       15.27      3.80 o 
   3   7   4       96.37      110.27      5.67 o 
   4   7   4        6.28        3.11      1.74 o 
   5   7   4       17.96       16.71      5.82 o 
   6   7   4       11.16       17.17      6.20 o 
   7   7   4        0.02       -4.98      6.10 o 
   8   7   4        4.11        9.10      7.40 o 
   9   7   4       57.48       48.40      9.58 o 
  10   7   4        7.72        8.45     10.53 o 
  11   7   4       16.27       14.83      9.41 o 
  12   7   4       54.11       34.56     11.12 o 
 -15   8   4       13.83       33.65     24.22 o 
 -14   8   4        4.76       17.06      9.15 o 
 -13   8   4        0.49       -0.75      8.05 o 
 -12   8   4       80.33       68.56      7.99 o 
 -11   8   4       18.76       19.16      6.09 o 
 -10   8   4       61.46       77.12      6.48 o 
  -9   8   4       16.81        9.30      5.03 o 
  -8   8   4       80.53      100.06     12.32 o 
  -7   8   4       19.18        9.11      3.98 o 
  -6   8   4       24.93       24.93      4.86 o 
  -5   8   4       86.11       98.69      5.82 o 
  -4   8   4      773.62      807.58     12.94 o 
  -3   8   4      756.37      756.05     12.52 o 
  -2   8   4      650.88      685.57     11.69 o 
  -1   8   4       29.55       39.42      5.17 o 
   0   8   4       12.34       24.91      4.36 o 
   1   8   4       11.72        8.97      4.44 o 
   2   8   4        3.38        3.02      2.93 o 
   3   8   4        6.69        9.35      3.31 o 
   4   8   4        0.12        1.09      4.90 o 
   5   8   4        0.12       -1.70      5.01 o 
   6   8   4        0.01        2.84      5.54 o 
   7   8   4       53.52       54.10      7.81 o 
   8   8   4        2.31        1.19      6.81 o 
   9   8   4        0.74       17.65     11.28 o 
  10   8   4        9.01       11.50      9.66 o 
  11   8   4        5.08       24.25     10.45 o 
  12   8   4        7.40       24.53     13.52 o 
 -14   9   4        2.29       -2.68     10.04 o 
 -13   9   4        5.67        4.46      8.10 o 
 -12   9   4       44.04       38.14     10.76 o 
 -11   9   4      100.37       92.95      7.96 o 
 -10   9   4       35.96       38.70      6.05 o 
  -9   9   4        5.63        3.68      4.60 o 
  -8   9   4       19.53       25.42      5.17 o 
  -7   9   4        1.51        1.64      3.55 o 
  -6   9   4      215.20      250.40      7.47 o 
  -5   9   4      381.32      350.78      8.47 o 
  -4   9   4       67.16       59.41      4.55 o 
  -3   9   4       16.01       30.26      3.99 o 
  -2   9   4     1522.40     1537.00     20.64 o 
  -1   9   4      503.98      515.85      9.98 o 
   0   9   4       23.07       25.19      3.98 o 
   1   9   4       49.02       47.15      5.58 o 
   2   9   4        4.02        2.36      3.04 o 
   3   9   4        6.99        7.74      2.58 o 
   4   9   4       15.23       10.18      6.09 o 
   5   9   4        9.22       17.57      6.76 o 
   6   9   4        5.03        5.67      6.71 o 
   7   9   4        7.92        8.48      5.48 o 
   8   9   4       32.57       35.84      8.58 o 
   9   9   4        8.62       10.48      8.08 o 
  10   9   4       18.28       34.69     10.99 o 
  11   9   4        8.23       20.69      8.69 o 
  12   9   4        0.18       18.71     26.99 o 
 -14  10   4        1.75       10.06     11.02 o 
 -13  10   4        1.53       -2.33     11.67 o 
 -12  10   4        1.27        5.53      7.48 o 
 -11  10   4       34.09       28.01      6.84 o 
 -10  10   4       32.43       23.38      4.53 o 
  -9  10   4       63.09       70.07     12.08 o 
  -8  10   4       12.65       11.06      4.55 o 
  -7  10   4      216.51      209.62      7.65 o 
  -6  10   4       77.48       79.93      5.01 o 
  -5  10   4       38.20       51.62      4.74 o 
  -4  10   4        8.43       15.77      4.06 o 
  -3  10   4       87.06       91.01      6.15 o 
  -2  10   4      458.63      451.33     10.63 o 
  -1  10   4        2.21        2.10      3.24 o 
   0  10   4      299.77      317.72     12.77 o 
   1  10   4      145.60      139.55      5.45 o 
   2  10   4       24.61       27.36      4.67 o 
   3  10   4       91.41      114.20      8.82 o 
   4  10   4       13.07        8.94      7.52 o 
   5  10   4       24.80       28.54      8.59 o 
   6  10   4        1.16       -1.95      7.08 o 
   7  10   4       15.84       10.04      5.54 o 
   8  10   4       19.17       20.58     14.86 o 
   9  10   4       47.51       33.05      8.58 o 
  10  10   4        1.35       13.53     12.06 o 
  11  10   4        0.10       25.32     18.26 o 
 -14  11   4        2.07       -8.43     13.49 o 
 -13  11   4       27.70       17.97     11.27 o 
 -12  11   4        0.04       -3.12      8.56 o 
 -11  11   4        0.05       10.96      5.31 o 
 -10  11   4        0.82        3.94      4.20 o 
  -9  11   4        8.41        3.34      4.91 o 
  -8  11   4       12.79       11.24      4.18 o 
  -7  11   4      121.54      125.50      9.60 o 
  -6  11   4      114.83      114.60      5.90 o 
  -5  11   4      190.00      186.26      9.19 o 
  -4  11   4      196.93      178.72      8.51 o 
  -3  11   4      433.88      441.11     11.51 o 
  -2  11   4       12.30        7.61      4.08 o 
  -1  11   4      451.34      460.83      8.71 o 
   0  11   4        9.15        9.25      4.37 o 
   1  11   4       12.46       31.37      5.31 o 
   2  11   4      158.36      160.30      6.70 o 
   3  11   4       21.93       23.35      5.65 o 
   4  11   4        6.63        2.71      4.63 o 
   5  11   4      143.63      150.14      8.40 o 
   6  11   4       42.85       27.37      6.76 o 
   7  11   4        4.50       -0.93      5.34 o 
   8  11   4        7.62       28.67     19.05 o 
   9  11   4        0.00       13.73      8.02 o 
  10  11   4        3.74       25.44      7.10 o 
  11  11   4       20.67       46.35     15.87 o 
 -13  12   4        0.00        2.75     10.11 o 
 -12  12   4        2.50       -0.06      8.53 o 
 -11  12   4        2.74       13.39     11.27 o 
 -10  12   4        0.78       18.11     11.60 o 
  -9  12   4       32.73       20.00      4.69 o 
  -8  12   4       29.77       24.08      5.29 o 
  -7  12   4       43.41       50.95      4.67 o 
  -6  12   4       46.01       45.09      4.86 o 
  -5  12   4      435.19      457.36     11.50 o 
  -4  12   4       23.34       27.19      4.39 o 
  -3  12   4      154.98      144.71      6.47 o 
  -2  12   4      347.07      347.60      8.87 o 
  -1  12   4       37.89       38.06      4.64 o 
   0  12   4       75.17       75.30      5.44 o 
   1  12   4       90.31       98.74      7.31 o 
   2  12   4       41.70       34.92      9.50 o 
   3  12   4       12.02       11.96      5.42 o 
   4  12   4        0.88       -0.70      4.65 o 
   5  12   4       43.60       31.33      6.21 o 
   6  12   4       35.18       22.45      7.63 o 
   7  12   4       55.25       29.00     11.69 o 
   8  12   4        0.58        8.36     10.59 o 
   9  12   4        5.63       24.75     10.61 o 
  10  12   4        0.12       15.48     13.37 o 
  11  12   4        1.90       17.99     26.99 o 
 -13  13   4        0.06        8.02     11.71 o 
 -12  13   4        3.52       14.34     13.99 o 
 -11  13   4        8.03       25.64     13.76 o 
 -10  13   4        0.20       30.89     13.84 o 
  -9  13   4        0.02        0.92      1.80 o 
  -8  13   4      188.94      160.06     16.30 o 
  -7  13   4        2.72       -0.13      3.79 o 
  -6  13   4        9.74       12.20      3.51 o 
  -5  13   4       44.74       43.39      5.88 o 
  -4  13   4      129.07      138.94      6.18 o 
  -3  13   4      177.89      179.12      6.64 o 
  -2  13   4        0.17        2.69      3.92 o 
  -1  13   4       12.84       12.73      5.25 o 
   0  13   4       24.64       32.15      5.22 o 
   1  13   4       62.75       60.61      5.69 o 
   2  13   4        2.68        0.98      5.39 o 
   3  13   4       62.87       78.39      8.15 o 
   4  13   4       99.55      112.98      8.65 o 
   5  13   4       59.64       53.57      8.09 o 
   6  13   4        7.01        9.02      6.18 o 
   7  13   4        0.42        8.48     14.47 o 
   8  13   4        8.04       15.36     10.65 o 
   9  13   4        0.16       41.64     20.92 o 
  10  13   4        0.10       39.24     15.44 o 
 -13  14   4        0.21       19.39     12.30 o 
 -12  14   4        8.34        5.61     15.50 o 
 -11  14   4        0.65        3.06     11.93 o 
 -10  14   4        6.64        9.52     10.58 o 
  -9  14   4        2.26       19.74     10.28 o 
  -8  14   4       10.67        5.74      4.59 o 
  -7  14   4        4.00        7.84      3.78 o 
  -6  14   4      448.71      441.13      8.57 o 
  -5  14   4       10.67       11.58      4.68 o 
  -4  14   4       17.10       11.90      4.45 o 
  -3  14   4       42.50       36.15      5.63 o 
  -2  14   4        0.21        4.08      4.84 o 
  -1  14   4      696.46      646.74     14.27 o 
   0  14   4      159.85      160.78      8.46 o 
   1  14   4       38.01       41.00      5.75 o 
   2  14   4      184.46      172.01     12.22 o 
   3  14   4      128.96      107.01     11.24 o 
   4  14   4        6.51        1.94      4.17 o 
   5  14   4       96.49      110.72      7.53 o 
   6  14   4        0.01       17.05     13.23 o 
   7  14   4        9.16        1.92      5.57 o 
   8  14   4        0.05       15.05     16.96 o 
   9  14   4        4.22       33.63     16.37 o 
  10  14   4        0.07       13.73     14.54 o 
 -12  15   4        0.52       -4.96     13.70 o 
 -11  15   4        0.67       -1.89     16.72 o 
 -10  15   4       10.17       28.66     13.75 o 
  -9  15   4       44.88       51.84     11.99 o 
  -8  15   4       79.66       97.15     15.42 o 
  -7  15   4       47.32       39.79      7.29 o 
  -6  15   4       48.99       37.24      7.11 o 
  -5  15   4      146.32      142.03     11.61 o 
  -4  15   4       66.96       63.17      7.29 o 
  -3  15   4       25.14       33.51      7.03 o 
  -2  15   4      331.31      315.22     10.75 o 
  -1  15   4       16.98       15.55      5.45 o 
   0  15   4      436.84      429.49     13.30 o 
   1  15   4       16.30       20.48      5.51 o 
   2  15   4        2.60        0.35      4.90 o 
   3  15   4       65.23       45.57      7.54 o 
   4  15   4      102.77      113.38      9.76 o 
   5  15   4      130.85      120.97     19.16 o 
   6  15   4       28.85       22.39      8.07 o 
   7  15   4        2.70       14.92     20.31 o 
   8  15   4        9.02       27.32     14.05 o 
   9  15   4        2.47       31.00     24.35 o 
 -12  16   4        0.94       -2.05     13.79 o 
 -11  16   4        0.22       38.75     21.82 o 
 -10  16   4        1.39       41.18     17.01 o 
  -9  16   4        0.72        1.13     10.36 o 
  -8  16   4       17.64       40.10     12.49 o 
  -7  16   4        2.23       14.70     11.31 o 
  -6  16   4        8.00        4.82      5.60 o 
  -5  16   4       76.56       60.36      8.47 o 
  -4  16   4       40.68       37.43      6.08 o 
  -3  16   4       41.42       48.70      8.23 o 
  -2  16   4       32.07       20.17      6.27 o 
  -1  16   4      167.07      179.21     10.62 o 
   0  16   4      135.84      156.31      9.29 o 
   1  16   4       28.56       26.16      5.56 o 
   2  16   4       13.52       15.53      6.77 o 
   3  16   4       16.48       13.02      6.62 o 
   4  16   4       17.99       23.90      7.37 o 
   5  16   4      113.32      130.38     12.56 o 
   6  16   4      108.66      156.96     19.05 o 
   7  16   4        8.85       21.56     14.85 o 
   8  16   4        0.36       18.48     13.99 o 
   9  16   4        0.91       29.91     18.02 o 
 -11  17   4       10.92       19.72     15.54 o 
 -10  17   4        9.49       40.32     31.29 o 
  -9  17   4       51.49       66.09     22.93 o 
  -8  17   4        3.58       13.67     10.38 o 
  -7  17   4        1.02       12.05     10.28 o 
  -6  17   4        1.88        1.94      3.16 o 
  -5  17   4        9.81        6.39      4.83 o 
  -4  17   4       57.30       53.55      6.65 o 
  -3  17   4       46.08       32.54     11.27 o 
  -2  17   4        6.33        6.64      6.74 o 
  -1  17   4      119.39      134.54     10.29 o 
   0  17   4        9.88       15.92      6.19 o 
   1  17   4      127.44      123.71      9.04 o 
   2  17   4       57.85       54.79      6.43 o 
   3  17   4        6.48        9.84      7.14 o 
   4  17   4        8.36        8.00      4.92 o 
   5  17   4       27.15       23.83     14.44 o 
   6  17   4       26.49       50.21     16.23 o 
   7  17   4        0.15       -5.00     12.59 o 
   8  17   4       44.49       60.68     17.28 o 
 -10  18   4        0.90       32.28     81.50 o 
  -9  18   4        0.89       28.71     17.94 o 
  -8  18   4        9.89        9.27     37.78 o 
  -7  18   4        1.39       18.66     13.57 o 
  -6  18   4       10.09       26.43     11.63 o 
  -5  18   4        1.76        3.52      3.57 o 
  -4  18   4        3.79        4.12      4.38 o 
  -3  18   4       94.07       86.64     17.57 o 
  -2  18   4       16.37        8.12      6.60 o 
  -1  18   4      146.02      155.54      9.80 o 
   0  18   4       15.66       15.94      7.20 o 
   1  18   4        9.20       10.77      6.25 o 
   2  18   4       28.03       20.78      6.36 o 
   3  18   4       66.18       58.79      6.93 o 
   4  18   4       14.80       16.61      6.06 o 
   5  18   4       31.50       48.72     16.06 o 
   6  18   4        4.97       15.19     13.14 o 
   7  18   4       16.46       25.69     16.32 o 
 -10  19   4        2.18       11.32     19.21 o 
  -9  19   4        0.92      -17.51     18.18 o 
  -8  19   4        0.02       31.73     25.19 o 
  -7  19   4        1.20       37.38     19.78 o 
  -6  19   4        3.00       -4.79     10.52 o 
  -5  19   4       39.03       54.44     12.39 o 
  -4  19   4       65.72       56.84      7.12 o 
  -3  19   4        0.26        2.43      4.90 o 
  -2  19   4       64.20       39.20      8.61 o 
  -1  19   4       71.48       67.11      9.48 o 
   0  19   4        3.28        4.17      6.21 o 
   1  19   4        0.04        7.07      6.13 o 
   2  19   4       46.11       36.70      7.09 o 
   3  19   4        1.44        1.70      5.97 o 
   4  19   4        6.42       19.11     13.79 o 
   5  19   4        4.14       44.01     25.42 o 
   6  19   4        9.90       15.80     13.88 o 
   7  19   4       18.33       42.53     17.83 o 
  -9  20   4        0.84       28.31     20.10 o 
  -8  20   4        4.84      -13.39     20.09 o 
  -7  20   4        1.29       67.48     31.66 o 
  -6  20   4        0.57       13.90     14.61 o 
  -5  20   4        0.19        6.22     11.77 o 
  -4  20   4       15.88       21.38     10.51 o 
  -3  20   4       41.19       28.85      8.93 o 
  -2  20   4        4.14        4.89      5.50 o 
  -1  20   4       15.65       12.30      6.80 o 
   0  20   4        7.87       10.54      6.81 o 
   1  20   4       11.81       10.61      6.95 o 
   2  20   4        2.06       -2.77      6.64 o 
   3  20   4        4.23       11.16     11.21 o 
   4  20   4       76.04       68.03     24.77 o 
   5  20   4        1.17        7.73     16.92 o 
   6  20   4        0.67      -14.91     14.91 o 
  -8  21   4        3.48      -50.37     50.37 o 
  -7  21   4        1.32       28.41     21.05 o 
  -6  21   4        5.85       -1.45     13.73 o 
  -5  21   4       22.65       10.38     14.36 o 
  -4  21   4       18.31       44.58     17.09 o 
  -3  21   4        1.18       -3.25     11.32 o 
  -2  21   4        2.67       -2.04      6.16 o 
  -1  21   4        8.58        7.32      6.77 o 
   0  21   4       16.67       16.35      6.22 o 
   1  21   4       11.80        1.90      6.89 o 
   2  21   4        2.54        5.15      8.89 o 
   3  21   4       12.01       19.48     14.33 o 
   4  21   4        5.51       12.45     15.14 o 
   5  21   4        9.42       31.65     25.86 o 
  -6  22   4        1.96       11.70     19.88 o 
  -5  22   4       28.58       11.98     25.37 o 
  -4  22   4       13.61       66.43     28.25 o 
  -3  22   4        6.95       29.17     21.41 o 
  -2  22   4        1.85        6.88      8.84 o 
  -1  22   4        2.38       14.67     11.94 o 
   0  22   4        1.11        1.81      5.99 o 
   1  22   4        8.89        8.51     11.31 o 
   2  22   4       12.03       18.55      9.02 o 
   3  22   4        0.68       14.79     21.47 o 
  -4  23   4        1.46       25.43     20.15 o 
  -3  23   4        1.19       -2.85     27.53 o 
  -2  23   4        4.30       37.21     28.97 o 
  -1  23   4        0.00       10.41      7.59 o 
   0  23   4       11.10       11.95     10.67 o 
   1  23   4        0.01        1.24     10.18 o 
 -15   1   5        2.85      -12.28     12.51 o 
 -14   1   5       23.55       20.85      8.63 o 
 -13   1   5        0.00       -3.74      6.84 o 
 -12   1   5        0.43       -6.67      6.67 o 
 -11   1   5       44.00       40.27      7.29 o 
 -10   1   5       76.53       83.24     11.79 o 
  -9   1   5        8.96       13.14      6.69 o 
  -8   1   5      239.49      227.43     10.16 o 
  -7   1   5        9.16       10.52      6.09 o 
  -6   1   5      583.58      572.38     16.08 o 
  -5   1   5      249.22      255.23     12.46 o 
  -4   1   5      107.50      151.61      8.27 o 
  -3   1   5       91.93      107.70      6.88 o 
  -2   1   5      963.83     1014.82     18.53 o 
  -1   1   5      158.65      187.64      8.39 o 
   0   1   5      158.07      192.62      8.59 o 
   1   1   5      277.34      294.74     11.36 o 
   2   1   5      276.61      258.17     14.39 o 
   3   1   5        2.13        0.25      5.91 o 
   4   1   5        0.25        2.70      5.95 o 
   5   1   5       26.25       19.07      8.21 o 
   6   1   5      714.49      750.58     29.03 o 
   7   1   5      178.07      171.86      7.70 o 
   8   1   5        8.58        2.56      6.82 o 
   9   1   5       49.71       36.07      7.19 o 
  10   1   5       65.63       65.43     12.00 o 
  11   1   5        7.00       20.41     28.43 o 
  12   1   5        1.93       17.27     11.34 o 
 -15   2   5        1.64       24.26     12.45 o 
 -14   2   5        2.92        8.15      7.54 o 
 -13   2   5        7.83       15.27      7.91 o 
 -12   2   5        4.04       10.37      6.69 o 
 -11   2   5        5.24       14.57      6.44 o 
 -10   2   5       30.44       18.80      6.31 o 
  -9   2   5      409.53      427.73     11.89 o 
  -8   2   5       50.53       41.00      8.11 o 
  -7   2   5        0.15       -4.04      5.30 o 
  -6   2   5      133.30      140.82      8.91 o 
  -5   2   5      840.93      806.95     15.97 o 
  -4   2   5       76.69       80.39      7.27 o 
  -3   2   5     1073.87     1047.62     19.17 o 
  -2   2   5      497.51      543.77     14.02 o 
  -1   2   5        1.82        0.84      4.70 o 
   0   2   5       45.99       55.77      7.48 o 
   1   2   5      212.36      213.92     11.43 o 
   2   2   5        9.97        4.85      6.21 o 
   3   2   5     1336.51     1338.13     23.66 o 
   4   2   5       81.36      108.49     12.41 o 
   5   2   5      181.90      176.62     11.43 o 
   6   2   5       51.72       53.35      5.52 o 
   7   2   5      302.48      300.33      8.55 o 
   8   2   5       90.31       94.84     12.31 o 
   9   2   5      113.49      117.18     14.23 o 
  10   2   5        8.67       19.48      8.81 o 
  11   2   5        3.26        2.09     10.34 o 
  12   2   5        3.37       38.80     13.40 o 
 -15   3   5        2.71        3.21      9.50 o 
 -14   3   5        0.15        5.94      7.56 o 
 -13   3   5        4.84       12.55      7.21 o 
 -12   3   5        0.54        3.02      5.82 o 
 -11   3   5       18.81       19.56      6.74 o 
 -10   3   5      271.97      275.69     12.48 o 
  -9   3   5        0.05       -2.22      6.50 o 
  -8   3   5       42.67       42.89      6.46 o 
  -7   3   5      362.54      402.49     13.40 o 
  -6   3   5      226.41      220.79      8.65 o 
  -5   3   5      535.28      521.14     11.21 o 
  -4   3   5       11.71       21.80      5.38 o 
  -3   3   5      253.17      256.07     13.31 o 
  -2   3   5       53.26       66.82      6.24 o 
  -1   3   5       35.01       56.25      7.12 o 
   0   3   5       70.84       86.55      9.45 o 
   1   3   5        4.09        3.67      5.24 o 
   2   3   5      431.08      491.64     12.46 o 
   3   3   5        0.32        0.47      5.00 o 
   4   3   5       37.73       32.79      6.84 o 
   5   3   5       42.40       38.02      8.17 o 
   6   3   5      443.09      451.10     14.48 o 
   7   3   5       48.88       46.03      6.08 o 
   8   3   5       30.16       28.98      3.91 o 
   9   3   5       83.17       26.46     21.60 o 
  10   3   5        0.02        1.34      8.00 o 
  11   3   5       27.71       -0.27      8.48 o 
  12   3   5        7.55       24.38     13.47 o 
 -15   4   5        0.20       17.95     13.14 o 
 -14   4   5        3.75       14.12      9.11 o 
 -13   4   5        0.01        6.45      7.51 o 
 -12   4   5        6.00        0.17      5.64 o 
 -11   4   5       12.25       11.62      6.19 o 
 -10   4   5       17.66       17.20      6.89 o 
  -9   4   5      494.44      486.18     14.58 o 
  -8   4   5       33.90       35.24      6.93 o 
  -7   4   5      259.84      266.74     15.03 o 
  -6   4   5      189.72      182.22      8.14 o 
  -5   4   5       29.19       20.51      5.48 o 
  -4   4   5      112.60      119.24      6.88 o 
  -3   4   5      700.96      704.42     12.56 o 
  -2   4   5      977.57      987.81     21.07 o 
  -1   4   5       73.47      106.62      6.70 o 
   0   4   5       40.49       77.29     12.24 o 
   1   4   5       28.26       21.83      5.59 o 
   2   4   5      250.25      231.16     11.05 o 
   3   4   5       56.46       62.78      7.53 o 
   4   4   5      229.48      219.78     18.98 o 
   5   4   5      143.78      161.06     16.15 o 
   6   4   5        3.21        9.58      3.26 o 
   7   4   5       85.76       49.23     23.58 o 
   8   4   5       59.30       65.01     18.89 o 
   9   4   5       12.27        3.26      7.64 o 
  10   4   5       65.49       56.78     13.72 o 
  11   4   5        0.26        6.97     19.28 o 
 -15   5   5        1.57       -0.85      8.81 o 
 -14   5   5        1.49        5.88      8.26 o 
 -13   5   5        0.62        9.01      7.22 o 
 -12   5   5        4.32        6.46      6.73 o 
 -11   5   5        1.16       12.43      5.95 o 
 -10   5   5       51.07       48.02      7.99 o 
  -9   5   5      472.49      487.27     13.08 o 
  -8   5   5       76.78       70.53      8.03 o 
  -7   5   5        0.18        1.40      5.25 o 
  -6   5   5      123.02      153.92      8.65 o 
  -5   5   5       66.64       60.89      5.73 o 
  -4   5   5      582.87      592.40     17.00 o 
  -3   5   5       75.43       92.41      8.33 o 
  -2   5   5       13.81       17.14      4.74 o 
  -1   5   5       30.05       32.09      4.85 o 
   0   5   5        0.44        2.31      3.92 o 
   1   5   5      154.42      160.23      9.85 o 
   2   5   5      192.28      190.69      9.59 o 
   3   5   5      815.55      777.40     18.18 o 
   4   5   5      267.45      243.10     17.96 o 
   5   5   5      267.05      284.19     11.42 o 
   6   5   5      114.65       90.43     12.19 o 
   7   5   5      101.27       68.13     23.06 o 
   8   5   5       85.12       68.40     12.50 o 
   9   5   5      136.30      134.62     15.18 o 
  10   5   5        7.17        6.72      9.53 o 
  11   5   5        0.55        9.00     12.76 o 
 -15   6   5        2.68       10.15      9.74 o 
 -14   6   5        1.77       10.85      8.67 o 
 -13   6   5        1.78        5.26      8.48 o 
 -12   6   5        1.61        7.51      6.20 o 
 -11   6   5       21.07       18.22      6.90 o 
 -10   6   5        3.50       -0.01      5.90 o 
  -9   6   5       42.18       62.15      7.89 o 
  -8   6   5        5.13        6.57      6.10 o 
  -7   6   5       12.38       10.67      6.49 o 
  -6   6   5        2.86        7.66      6.32 o 
  -5   6   5       81.26      100.91      6.89 o 
  -4   6   5        1.41        1.53      4.15 o 
  -3   6   5      144.70      136.88      6.50 o 
  -2   6   5       32.78       31.23      5.66 o 
  -1   6   5      214.35      255.67      9.08 o 
   0   6   5      130.06      123.14      6.80 o 
   1   6   5        6.27        5.54      3.95 o 
   2   6   5      138.00      131.28     12.37 o 
   3   6   5        8.76       10.03      3.66 o 
   4   6   5       87.25       90.84      5.78 o 
   5   6   5       51.30       55.93      5.27 o 
   6   6   5       14.36       20.23      8.28 o 
   7   6   5       42.67       42.80     10.41 o 
   8   6   5        0.01        1.16      7.21 o 
   9   6   5       52.38       58.55     15.24 o 
  10   6   5        0.94        4.72      9.07 o 
  11   6   5        6.94       13.07     16.99 o 
 -15   7   5        0.10        8.98     13.30 o 
 -14   7   5       14.59       28.22     11.37 o 
 -13   7   5       14.57       30.68     12.11 o 
 -12   7   5       30.43       32.50      7.88 o 
 -11   7   5        4.98        5.97      7.17 o 
 -10   7   5        0.00       -1.30      5.99 o 
  -9   7   5       33.89       42.91      6.68 o 
  -8   7   5       94.57       95.27      7.78 o 
  -7   7   5      153.88      156.51     11.19 o 
  -6   7   5        9.98       14.08      5.58 o 
  -5   7   5       49.67       48.02      9.01 o 
  -4   7   5     1104.94     1026.02     17.56 o 
  -3   7   5       23.56       22.35      4.81 o 
  -2   7   5       92.07      105.36     11.22 o 
  -1   7   5       57.58       60.77      6.19 o 
   0   7   5       17.95       22.61      4.45 o 
   1   7   5       83.16       79.75      5.23 o 
   2   7   5      594.10      588.22     14.46 o 
   3   7   5        6.01        7.20      3.28 o 
   4   7   5      204.85      191.57      6.49 o 
   5   7   5        5.71        2.40      7.68 o 
   6   7   5       17.82       23.83      8.18 o 
   7   7   5       23.23       15.99     10.07 o 
   8   7   5        6.42       13.75      8.71 o 
   9   7   5        1.07       -3.28      8.25 o 
  10   7   5        3.22       20.33     18.02 o 
  11   7   5       30.87       42.89     20.41 o 
 -15   8   5        9.54       13.67     18.35 o 
 -14   8   5        1.21        1.93      8.69 o 
 -13   8   5       19.64       23.70      7.11 o 
 -12   8   5        2.37       10.59      5.91 o 
 -11   8   5       18.91       11.64      6.91 o 
 -10   8   5      151.79      154.43     11.92 o 
  -9   8   5      197.78      227.19     10.85 o 
  -8   8   5       21.22       27.86      6.42 o 
  -7   8   5       44.04       40.84      6.80 o 
  -6   8   5      326.91      313.68     11.07 o 
  -5   8   5        1.20        2.19      4.41 o 
  -4   8   5        6.14        4.61      4.39 o 
  -3   8   5      339.20      335.24      9.70 o 
  -2   8   5      331.86      320.59      9.39 o 
  -1   8   5      122.40      130.34      8.00 o 
   0   8   5      262.20      283.68      9.30 o 
   1   8   5      283.30      265.16     15.19 o 
   2   8   5      347.77      340.09      9.17 o 
   3   8   5        1.74        6.18      4.22 o 
   4   8   5       59.80       62.51      4.17 o 
   5   8   5       11.29       14.93      8.53 o 
   6   8   5       24.90       14.65      7.27 o 
   7   8   5       33.24       28.44      7.38 o 
   8   8   5       21.00       22.02      9.33 o 
   9   8   5        3.45        7.72     12.51 o 
  10   8   5       69.86       72.90     14.71 o 
  11   8   5        4.18        6.38      9.66 o 
 -14   9   5        3.66        6.19     12.13 o 
 -13   9   5        9.99       17.80      9.44 o 
 -12   9   5        0.31       -1.16      6.79 o 
 -11   9   5       11.41       19.77      8.75 o 
 -10   9   5        8.87        5.64      5.47 o 
  -9   9   5       13.60        8.70      5.22 o 
  -8   9   5        3.60        2.30      4.74 o 
  -7   9   5      168.59      174.74      8.51 o 
  -6   9   5      338.11      316.51      9.53 o 
  -5   9   5       20.09       31.84      5.41 o 
  -4   9   5      172.88      166.60     13.31 o 
  -3   9   5       32.58       41.76      5.56 o 
  -2   9   5       23.75       28.36      5.49 o 
  -1   9   5       46.48       45.01      5.31 o 
   0   9   5        4.83        6.96      4.43 o 
   1   9   5      173.80      165.43      9.83 o 
   2   9   5       45.69       47.62      4.65 o 
   3   9   5        9.50       11.74      4.35 o 
   4   9   5       71.32       52.85      9.82 o 
   5   9   5        6.43        5.51      7.37 o 
   6   9   5        0.74       -0.92      5.45 o 
   7   9   5        7.25        3.94      6.02 o 
   8   9   5        4.00       24.96     17.50 o 
   9   9   5        2.78       22.00     11.94 o 
  10   9   5        0.26       19.85     11.89 o 
  11   9   5        6.89       22.62     29.69 o 
 -14  10   5        0.33       -2.56     13.37 o 
 -13  10   5       21.24       25.84      8.23 o 
 -12  10   5       11.48       32.07      9.63 o 
 -11  10   5        3.35       12.93      8.81 o 
 -10  10   5        7.82       11.57      9.84 o 
  -9  10   5        0.13        3.63      4.66 o 
  -8  10   5       21.60       19.92      5.30 o 
  -7  10   5        8.36        6.58      4.81 o 
  -6  10   5      519.09      501.41     15.53 o 
  -5  10   5      384.38      385.79     11.70 o 
  -4  10   5       45.85       54.25      7.05 o 
  -3  10   5       19.02       21.13      5.79 o 
  -2  10   5       56.35       53.34      7.15 o 
  -1  10   5      382.85      343.16      9.73 o 
   0  10   5       93.21       94.90      6.45 o 
   1  10   5      141.50      141.66      8.37 o 
   2  10   5       16.09       15.41      5.23 o 
   3  10   5       35.58       31.01      3.74 o 
   4  10   5       25.30       36.46      9.15 o 
   5  10   5       41.70       34.58      8.75 o 
   6  10   5        0.43        3.38      5.87 o 
   7  10   5        2.19        2.46      7.03 o 
   8  10   5        0.42       17.79     10.47 o 
   9  10   5       30.07       43.94     13.40 o 
  10  10   5        0.00       -3.36      8.67 o 
 -14  11   5       20.89       22.13     16.06 o 
 -13  11   5       23.06       35.75     16.24 o 
 -12  11   5        6.07       15.89      8.52 o 
 -11  11   5       44.82       22.57      8.08 o 
 -10  11   5       16.63       19.47      6.05 o 
  -9  11   5       15.65       11.11      7.00 o 
  -8  11   5        0.34        0.97      4.63 o 
  -7  11   5       46.71       36.32      5.61 o 
  -6  11   5        3.45        2.93      5.36 o 
  -5  11   5       20.83       22.95      5.82 o 
  -4  11   5      597.85      587.82     14.21 o 
  -3  11   5        3.33        4.28      6.26 o 
  -2  11   5       65.51       66.67      7.27 o 
  -1  11   5      256.29      256.65     10.39 o 
   0  11   5      548.88      561.35     12.55 o 
   1  11   5      107.77      118.65      6.54 o 
   2  11   5        0.26        0.28      3.79 o 
   3  11   5       22.23       17.35      5.56 o 
   4  11   5        9.09       10.41      6.63 o 
   5  11   5       15.70        8.35      7.31 o 
   6  11   5        7.65       14.68      7.48 o 
   7  11   5        2.22       18.03      8.53 o 
   8  11   5        0.03       12.27     10.00 o 
   9  11   5        5.64       17.70     12.21 o 
  10  11   5        0.01       16.33     13.85 o 
 -13  12   5        1.84        6.48     11.44 o 
 -12  12   5        0.13       19.54     15.63 o 
 -11  12   5        5.74        9.57      6.41 o 
 -10  12   5       15.66       15.27      5.87 o 
  -9  12   5       61.10       57.74      8.33 o 
  -8  12   5       66.47       65.91      6.36 o 
  -7  12   5       14.67       13.42      5.45 o 
  -6  12   5       20.33       23.56      6.39 o 
  -5  12   5      160.30      136.35     16.30 o 
  -4  12   5      168.15      158.53      8.15 o 
  -3  12   5       25.50       21.88      6.59 o 
  -2  12   5      274.76      264.21     11.43 o 
  -1  12   5       76.86       98.62      9.00 o 
   0  12   5        0.38        3.56      5.02 o 
   1  12   5       23.01       26.68      5.31 o 
   2  12   5      212.62      228.88      8.51 o 
   3  12   5       91.67       97.77      9.64 o 
   4  12   5        0.68        7.60      6.40 o 
   5  12   5        2.04        2.35      6.77 o 
   6  12   5       59.63       50.43      9.02 o 
   7  12   5        1.26       22.56     12.98 o 
   8  12   5       23.81       33.90      9.93 o 
   9  12   5        0.77       21.97     11.53 o 
  10  12   5        0.17        7.09     16.43 o 
 -13  13   5        5.00        0.74     12.00 o 
 -12  13   5        0.65        4.88     13.38 o 
 -11  13   5        8.90       24.64     21.33 o 
 -10  13   5        0.68        6.31      6.96 o 
  -9  13   5       24.25       23.41      8.77 o 
  -8  13   5        0.51        4.06      4.85 o 
  -7  13   5      124.03      121.64     12.66 o 
  -6  13   5       99.57      107.35      7.15 o 
  -5  13   5      173.51      192.54      9.79 o 
  -4  13   5       25.02       26.52      5.18 o 
  -3  13   5      522.99      542.40     14.14 o 
  -2  13   5        6.02        1.18      4.52 o 
  -1  13   5      188.56      181.22      9.15 o 
   0  13   5       11.21        4.62      4.68 o 
   1  13   5       73.64       77.78      9.35 o 
   2  13   5      528.66      507.22     11.68 o 
   3  13   5      285.26      280.48     25.83 o 
   4  13   5      152.58      147.21     10.95 o 
   5  13   5        3.49        9.93      5.90 o 
   6  13   5        0.33        6.24      6.21 o 
   7  13   5       21.48       29.38      8.16 o 
   8  13   5       12.25        6.90      8.52 o 
   9  13   5        0.03        4.33     14.85 o 
 -12  14   5        0.05       33.89     28.85 o 
 -11  14   5        2.94       18.25     14.15 o 
 -10  14   5       18.35       60.93     14.18 o 
  -9  14   5       11.82       14.85      6.54 o 
  -8  14   5      109.33       99.46      9.31 o 
  -7  14   5      193.68      180.08     17.67 o 
  -6  14   5       38.41       28.78      5.93 o 
  -5  14   5       13.54       15.83      5.90 o 
  -4  14   5       11.88       15.89      5.20 o 
  -3  14   5       14.40       16.33      5.43 o 
  -2  14   5       36.27       36.70      6.29 o 
  -1  14   5       14.90       16.18      6.37 o 
   0  14   5      113.65       98.84      7.91 o 
   1  14   5        1.82        8.12      5.87 o 
   2  14   5       35.27       32.35      7.27 o 
   3  14   5       57.07       76.98      8.31 o 
   4  14   5        0.00       -2.54      6.52 o 
   5  14   5        3.74        5.38      7.17 o 
   6  14   5        3.85       11.86     12.62 o 
   7  14   5        0.87       14.02     15.61 o 
   8  14   5       13.94       11.84     13.81 o 
   9  14   5        7.53        8.47     14.30 o 
 -12  15   5        2.48        5.89     18.02 o 
 -11  15   5        0.68       41.22     14.00 o 
 -10  15   5        0.20       -1.35     14.70 o 
  -9  15   5       44.39       55.48     27.32 o 
  -8  15   5       18.15       15.41      6.22 o 
  -7  15   5        3.91       -1.40      4.46 o 
  -6  15   5       47.11       36.50      7.05 o 
  -5  15   5        0.28       -1.40      5.10 o 
  -4  15   5       15.94       13.81      5.03 o 
  -3  15   5        4.77        4.83      4.91 o 
  -2  15   5      224.20      213.92     14.02 o 
  -1  15   5      147.02      172.34     11.65 o 
   0  15   5        5.88        3.46      5.65 o 
   1  15   5       36.15       33.62     10.63 o 
   2  15   5      247.04      223.59     11.14 o 
   3  15   5      131.69      115.12      9.05 o 
   4  15   5        5.08        1.73      5.63 o 
   5  15   5      138.59      142.69     10.12 o 
   6  15   5       10.27        0.11      6.31 o 
   7  15   5        1.91       14.75     19.70 o 
   8  15   5        1.46       17.02     14.85 o 
 -11  16   5        8.88       17.52     14.85 o 
 -10  16   5        4.84       24.84     13.59 o 
  -9  16   5       56.94       68.64     13.56 o 
  -8  16   5        0.39       14.95     10.51 o 
  -7  16   5       15.46       20.69      7.64 o 
  -6  16   5       40.93       34.92      8.89 o 
  -5  16   5        1.82        8.23      6.13 o 
  -4  16   5       59.06       74.27      7.60 o 
  -3  16   5       28.55       34.40      6.63 o 
  -2  16   5        3.68       10.24      6.09 o 
  -1  16   5       53.91       53.13      8.03 o 
   0  16   5       12.65       10.60      7.74 o 
   1  16   5       22.52       14.35      8.06 o 
   2  16   5        0.32        7.05      6.50 o 
   3  16   5       13.08       14.84      7.59 o 
   4  16   5        1.63       22.19     15.01 o 
   5  16   5       20.44       27.16     12.10 o 
   6  16   5       88.87      127.90     21.50 o 
   7  16   5       15.00        0.26     12.14 o 
   8  16   5       10.82       19.33     18.13 o 
 -11  17   5       28.29       89.85     21.67 o 
 -10  17   5        0.31      -34.40     34.40 o 
  -9  17   5        0.06       10.56     21.35 o 
  -8  17   5        1.29       21.38     11.17 o 
  -7  17   5       12.06       35.35     12.59 o 
  -6  17   5       55.34       59.09     12.08 o 
  -5  17   5        1.68        9.14      6.38 o 
  -4  17   5        3.49        4.04      6.17 o 
  -3  17   5        7.46        2.73      5.60 o 
  -2  17   5       31.82       26.32      6.85 o 
  -1  17   5       21.99       14.41      7.25 o 
   0  17   5       89.43       86.35     19.34 o 
   1  17   5        0.57        9.23      7.98 o 
   2  17   5       37.82       43.51      7.90 o 
   3  17   5        0.37        2.81      6.99 o 
   4  17   5        1.99       22.42     16.57 o 
   5  17   5       10.30       -1.13     28.61 o 
   6  17   5       16.51        7.35     13.22 o 
   7  17   5        0.01        8.94     30.60 o 
 -10  18   5        0.50       19.22     15.54 o 
  -9  18   5        0.23       17.34     12.40 o 
  -8  18   5        0.48       24.47     21.50 o 
  -7  18   5        1.31       22.64     12.78 o 
  -6  18   5       17.05       23.99     11.41 o 
  -5  18   5       39.71       37.22      8.80 o 
  -4  18   5       10.52       10.75      6.37 o 
  -3  18   5       17.73        9.11      6.64 o 
  -2  18   5        6.55        5.04      6.65 o 
  -1  18   5       49.39       33.28      8.34 o 
   0  18   5        6.49        4.34      8.16 o 
   1  18   5       97.86       72.43     10.77 o 
   2  18   5        3.72        0.88      7.81 o 
   3  18   5        0.16       -3.38      8.26 o 
   4  18   5       11.19       46.75     21.49 o 
   5  18   5       23.08       28.55     14.52 o 
   6  18   5        0.67        8.96     15.75 o 
  -9  19   5        0.87       21.34     15.11 o 
  -8  19   5        0.25        2.46     14.56 o 
  -7  19   5        3.50       27.01     32.82 o 
  -6  19   5        8.59       11.89     10.75 o 
  -5  19   5        0.67       13.40      9.96 o 
  -4  19   5       49.95       35.47     18.03 o 
  -3  19   5        2.47        1.72      7.64 o 
  -2  19   5        1.17        1.67      6.55 o 
  -1  19   5       17.20        7.01      8.24 o 
   0  19   5       14.61       15.64      8.17 o 
   1  19   5        0.03        2.57      8.16 o 
   2  19   5        1.12        3.22      8.44 o 
   3  19   5        0.16        9.19     11.72 o 
   4  19   5        0.16       14.24     26.09 o 
   5  19   5        2.92       12.48     21.09 o 
  -8  20   5        0.63       14.43     17.79 o 
  -7  20   5        0.00       40.92     16.88 o 
  -6  20   5        3.35       32.36     14.73 o 
  -5  20   5        3.80       17.43     13.20 o 
  -4  20   5        2.71        3.76      7.04 o 
  -3  20   5       11.93        7.30      7.33 o 
  -2  20   5       30.29       12.47      7.60 o 
  -1  20   5        6.91        6.72      6.27 o 
   0  20   5        4.05       -3.70      6.81 o 
   1  20   5        0.11        1.93      6.54 o 
   2  20   5       35.20       19.20     13.81 o 
   3  20   5        2.10       10.36     17.62 o 
   4  20   5        1.77       26.44     16.57 o 
  -7  21   5       18.11       77.99     25.09 o 
  -6  21   5        0.15       13.68     16.92 o 
  -5  21   5        0.20       16.70     13.67 o 
  -4  21   5        0.79       11.93     14.63 o 
  -3  21   5       21.77       15.72      7.13 o 
  -2  21   5        1.49        3.53      7.33 o 
  -1  21   5       19.96       11.81      7.34 o 
   0  21   5        4.52        7.29      7.50 o 
   1  21   5        1.17        7.10     10.10 o 
   2  21   5        7.02       -1.89     12.34 o 
   3  21   5        0.29        5.54     13.67 o 
  -5  22   5        1.00       19.10     33.25 o 
  -4  22   5        0.11       26.09     13.65 o 
  -3  22   5        0.25       21.38     13.52 o 
  -2  22   5        0.32       -1.76      6.96 o 
  -1  22   5        1.12       -1.49      6.87 o 
   0  22   5        4.74       12.21     10.82 o 
   1  22   5        4.54       36.09     25.73 o 
 -15   0   6       23.87       25.19     13.14 o 
 -14   0   6       85.34      121.47     35.59 o 
 -13   0   6       15.14       24.14     12.70 o 
 -12   0   6       15.16       23.46     10.87 o 
 -11   0   6       64.74      118.82     16.39 o 
 -10   0   6       92.75       92.25     11.69 o 
  -9   0   6       61.54       51.17     16.46 o 
  -8   0   6      254.53      283.67     14.32 o 
  -7   0   6        0.00       11.07      9.28 o 
  -6   0   6        8.17       14.91     11.28 o 
  -5   0   6      167.06      200.22     16.73 o 
  -4   0   6      116.34      105.55     11.96 o 
  -3   0   6       58.40       82.97     13.35 o 
  -2   0   6       18.96       25.40      9.15 o 
  -1   0   6        6.92       -4.56      9.53 o 
   0   0   6     1249.89     1323.29     39.22 o 
   1   0   6      255.28      326.07     20.00 o 
   2   0   6       18.23       12.52     11.50 o 
   3   0   6     1326.80     1295.34     44.62 o 
   4   0   6      241.02      279.99     21.90 o 
   5   0   6       19.42       10.43     10.69 o 
   6   0   6       40.41       34.71     12.85 o 
   7   0   6       26.20       19.98      9.58 o 
   8   0   6      140.77      154.24     12.16 o 
   9   0   6       78.94       89.60     14.21 o 
  10   0   6       10.21      -21.95     21.95 o 
  11   0   6       15.94        9.36     22.31 o 
 -15   1   6        3.20        9.23      8.43 o 
 -14   1   6        0.15        5.87      8.03 o 
 -13   1   6       26.87       21.92      8.42 o 
 -12   1   6        1.73        2.13      6.47 o 
 -11   1   6       24.51       23.01      7.92 o 
 -10   1   6        9.26        2.84      6.44 o 
  -9   1   6      268.95      257.72     10.46 o 
  -8   1   6      290.73      292.74     15.92 o 
  -7   1   6       45.05       53.85      8.16 o 
  -6   1   6       15.43       22.13      7.59 o 
  -5   1   6      414.09      443.23     20.62 o 
  -4   1   6      242.56      299.75     14.23 o 
  -3   1   6       42.84       57.57      8.62 o 
  -2   1   6      119.47      126.71     16.06 o 
  -1   1   6      538.14      571.35     15.64 o 
   0   1   6      310.91      297.57     11.22 o 
   1   1   6      387.46      363.08     13.66 o 
   2   1   6      126.21      138.10      9.49 o 
   3   1   6      114.16      113.63     11.55 o 
   4   1   6      425.06      402.24     16.11 o 
   5   1   6        7.97        1.93      8.29 o 
   6   1   6       41.65       37.16      9.16 o 
   7   1   6       23.33       16.98      5.99 o 
   8   1   6        6.27        4.68      5.48 o 
   9   1   6       70.65       47.26     23.32 o 
  10   1   6       91.89       99.18     17.78 o 
  11   1   6       11.02       45.10     22.39 o 
 -15   2   6        0.28       10.50      8.81 o 
 -14   2   6        0.18        7.88      8.49 o 
 -13   2   6        9.45       14.96      8.00 o 
 -12   2   6        2.71       -0.10      6.48 o 
 -11   2   6        0.03        1.28      6.89 o 
 -10   2   6       89.35      133.21      8.71 o 
  -9   2   6       19.54       25.30      8.04 o 
  -8   2   6      307.26      279.43     11.10 o 
  -7   2   6       11.00       14.91      6.67 o 
  -6   2   6        0.08        4.97      6.39 o 
  -5   2   6       26.48       32.62      8.58 o 
  -4   2   6      265.71      286.50     11.89 o 
  -3   2   6        2.40        5.80      6.26 o 
  -2   2   6       19.02        7.08      5.80 o 
  -1   2   6       13.78       25.41      7.06 o 
   0   2   6        6.24        6.44      6.41 o 
   1   2   6        9.19       12.24      7.12 o 
   2   2   6       48.88       53.82      8.59 o 
   3   2   6      118.24      123.69     10.57 o 
   4   2   6       74.67       97.10     22.78 o 
   5   2   6        3.90        7.94      9.03 o 
   6   2   6      793.15      723.15     27.22 o 
   7   2   6      283.47      278.16      9.12 o 
   8   2   6        7.94        6.38      6.75 o 
   9   2   6       15.45       20.28     14.70 o 
  10   2   6        2.64        5.66      8.88 o 
  11   2   6        1.76       21.82     19.35 o 
 -15   3   6        0.05       -3.31      7.92 o 
 -14   3   6        5.48        1.29      7.73 o 
 -13   3   6       22.22       24.45      8.36 o 
 -12   3   6       24.76       15.63      7.25 o 
 -11   3   6       43.21       43.58      9.98 o 
 -10   3   6        0.85       -0.30      5.76 o 
  -9   3   6        0.25        4.05      6.11 o 
  -8   3   6       35.01       47.15      9.75 o 
  -7   3   6      135.65      133.32      8.54 o 
  -6   3   6       43.76       46.48      6.73 o 
  -5   3   6       33.38       37.09      6.34 o 
  -4   3   6      303.98      308.01     14.39 o 
  -3   3   6      620.40      670.35     18.17 o 
  -2   3   6      135.58      140.45     10.23 o 
  -1   3   6        0.01        6.62      6.92 o 
   0   3   6      673.59      719.69     16.68 o 
   1   3   6      149.67      139.52      9.25 o 
   2   3   6       28.18       30.80     10.10 o 
   3   3   6       85.01       81.16      8.81 o 
   4   3   6      397.49      393.91     18.59 o 
   5   3   6      213.17      249.80     14.11 o 
   6   3   6       46.64       41.25     10.08 o 
   7   3   6        4.73        3.67      4.00 o 
   8   3   6        8.62       11.22      6.31 o 
   9   3   6        0.19        8.84      8.62 o 
  10   3   6        0.17        8.95      9.48 o 
  11   3   6       31.82       36.34     27.35 o 
 -15   4   6        0.04       30.25     12.39 o 
 -14   4   6        2.56       15.16      8.08 o 
 -13   4   6        0.45        6.51      6.97 o 
 -12   4   6       34.20       32.06      8.75 o 
 -11   4   6      216.20      222.48     12.90 o 
 -10   4   6       16.71       21.67      7.61 o 
  -9   4   6       18.50       18.74      7.95 o 
  -8   4   6      358.46      374.98     20.26 o 
  -7   4   6       20.87       25.09      7.34 o 
  -6   4   6       58.91       55.42      7.95 o 
  -5   4   6       22.25       28.38      6.92 o 
  -4   4   6       69.64       70.56      7.76 o 
  -3   4   6        2.19       -2.99      5.70 o 
  -2   4   6       82.15       92.56      9.19 o 
  -1   4   6       11.30        5.68      5.89 o 
   0   4   6      216.89      199.43     13.24 o 
   1   4   6       19.02       30.71      7.04 o 
   2   4   6        6.33        2.97      6.17 o 
   3   4   6      750.63      755.43     38.12 o 
   4   4   6     1171.42     1148.12     26.07 o 
   5   4   6       88.99       90.74     10.72 o 
   6   4   6       15.71       21.32      8.31 o 
   7   4   6       95.19       95.36      8.78 o 
   8   4   6       21.21       48.79     19.33 o 
   9   4   6        5.68        7.83      9.28 o 
  10   4   6       32.55       46.64     19.54 o 
 -15   5   6        0.07        3.79      7.89 o 
 -14   5   6        0.08        9.02      8.95 o 
 -13   5   6        8.72        9.61      8.64 o 
 -12   5   6       23.26       23.23      8.08 o 
 -11   5   6        2.63       -2.18      6.82 o 
 -10   5   6       47.74       36.18      7.79 o 
  -9   5   6       33.13       35.07      7.29 o 
  -8   5   6      201.95      221.14     20.21 o 
  -7   5   6      328.11      307.01     11.25 o 
  -6   5   6      481.40      478.60     13.28 o 
  -5   5   6       31.92       29.30      7.34 o 
  -4   5   6      250.72      248.66     14.72 o 
  -3   5   6       64.32       73.42      6.71 o 
  -2   5   6      140.09      144.19     10.77 o 
  -1   5   6       70.00       57.32     11.14 o 
   0   5   6       17.68       13.52      6.92 o 
   1   5   6        2.00        2.01      6.90 o 
   2   5   6      209.99      206.77     11.01 o 
   3   5   6     1878.05     1824.42     35.11 o 
   4   5   6       72.63       80.55     11.26 o 
   5   5   6       39.03       32.91      8.90 o 
   6   5   6       61.61       44.08      8.21 o 
   7   5   6        0.98        6.32      7.31 o 
   8   5   6        6.44       12.86      8.84 o 
   9   5   6        2.10       -4.22     12.99 o 
  10   5   6        7.72       28.13     13.13 o 
 -15   6   6        0.01        1.66      7.90 o 
 -14   6   6        1.61       16.73      8.50 o 
 -13   6   6        2.43        2.89      6.98 o 
 -12   6   6       41.13       38.26      8.92 o 
 -11   6   6        3.36        5.32      7.51 o 
 -10   6   6      407.03      388.31     14.77 o 
  -9   6   6        9.84        5.29      7.24 o 
  -8   6   6       20.36       14.76      6.47 o 
  -7   6   6      227.47      223.57     12.60 o 
  -6   6   6      310.82      345.37     12.86 o 
  -5   6   6      774.10      785.85     23.89 o 
  -4   6   6        5.67        1.56      5.48 o 
  -3   6   6       39.87       69.22      6.63 o 
  -2   6   6       32.72       33.89      6.29 o 
  -1   6   6       42.14       38.61      7.06 o 
   0   6   6      801.02      765.13     14.79 o 
   1   6   6      513.71      459.53     11.34 o 
   2   6   6        0.05        0.77      5.23 o 
   3   6   6      113.49      113.40      6.64 o 
   4   6   6       14.22       11.28      5.53 o 
   5   6   6       58.66       61.97      4.63 o 
   6   6   6       57.92       46.36     14.42 o 
   7   6   6       19.36       17.90      8.87 o 
   8   6   6       67.04       65.90     17.45 o 
   9   6   6        8.82        6.69     12.25 o 
  10   6   6        0.33        9.73     13.40 o 
 -14   7   6        0.02        4.33      8.19 o 
 -13   7   6        4.63       22.31     10.11 o 
 -12   7   6       47.22       42.68     10.15 o 
 -11   7   6       14.22       12.78      8.34 o 
 -10   7   6       24.26       19.51      7.06 o 
  -9   7   6      205.44      209.94     12.78 o 
  -8   7   6       20.82       25.06      7.64 o 
  -7   7   6       82.59       89.75      9.18 o 
  -6   7   6        8.92        5.18      6.20 o 
  -5   7   6       84.08       88.81      7.45 o 
  -4   7   6      151.14      143.56     10.07 o 
  -3   7   6      131.04      123.15      7.65 o 
  -2   7   6       52.05       62.18      6.42 o 
  -1   7   6      217.46      232.50      9.57 o 
   0   7   6      737.45      729.83     15.44 o 
   1   7   6      621.70      580.81     16.95 o 
   2   7   6      876.92      900.34     17.61 o 
   3   7   6       64.27       65.64      6.53 o 
   4   7   6        3.50        4.25      4.71 o 
   5   7   6       11.80       12.67      3.85 o 
   6   7   6       93.34       73.21     12.40 o 
   7   7   6        2.11       15.43     13.34 o 
   8   7   6       22.48       21.51      8.75 o 
   9   7   6       31.87       33.48     22.82 o 
  10   7   6        1.50       18.19     16.29 o 
 -14   8   6        0.01        4.63      9.21 o 
 -13   8   6        2.58        0.23      7.48 o 
 -12   8   6        0.28       -0.41      6.29 o 
 -11   8   6        5.93        5.98      8.63 o 
 -10   8   6        0.10        4.30      6.84 o 
  -9   8   6       93.90      107.90     10.71 o 
  -8   8   6       32.40       25.98      7.36 o 
  -7   8   6       12.78       24.45      6.45 o 
  -6   8   6      129.46      131.82      8.31 o 
  -5   8   6       79.51      103.18     13.16 o 
  -4   8   6      467.32      441.24     12.60 o 
  -3   8   6     1069.80     1026.79     19.58 o 
  -2   8   6      535.91      539.86     15.21 o 
  -1   8   6        5.89       16.65      6.21 o 
   0   8   6      159.53      175.57      9.15 o 
   1   8   6      256.30      245.24     12.48 o 
   2   8   6       15.43       15.25      4.82 o 
   3   8   6       89.29       94.15     10.59 o 
   4   8   6       40.65       32.85      4.06 o 
   5   8   6        8.18        5.95      7.05 o 
   6   8   6       46.17       45.29     12.36 o 
   7   8   6       17.13       10.87      7.87 o 
   8   8   6        1.98        6.24      8.97 o 
   9   8   6       33.07       41.10     14.35 o 
  10   8   6        0.58        9.28     12.60 o 
 -14   9   6        8.91        1.94      9.75 o 
 -13   9   6       25.21       24.28      8.77 o 
 -12   9   6       23.67       31.70      8.21 o 
 -11   9   6        9.74       27.82     13.72 o 
 -10   9   6        0.28        4.24      5.88 o 
  -9   9   6        3.56        0.73      6.19 o 
  -8   9   6       33.83       37.99      9.37 o 
  -7   9   6      191.19      182.54      9.58 o 
  -6   9   6        0.21       -0.10      5.50 o 
  -5   9   6        4.11        3.72      5.82 o 
  -4   9   6      301.54      273.90      9.87 o 
  -3   9   6      890.19      838.81     21.78 o 
  -2   9   6      921.88      824.45     17.12 o 
  -1   9   6      497.70      486.96     12.95 o 
   0   9   6       30.66       32.19      5.80 o 
   1   9   6        1.05        5.79      5.25 o 
   2   9   6      119.87      107.47      7.68 o 
   3   9   6        3.95        0.16      4.98 o 
   4   9   6       32.74       18.20      4.53 o 
   5   9   6       11.24       10.21      8.52 o 
   6   9   6        5.45        7.66      9.36 o 
   7   9   6        1.08        3.59      7.17 o 
   8   9   6       32.87       28.40     10.28 o 
   9   9   6        6.01       22.53     16.42 o 
 -14  10   6       14.61       20.63     12.37 o 
 -13  10   6        0.15        5.00      7.58 o 
 -12  10   6       31.50       27.70     11.05 o 
 -11  10   6        0.15       11.79      7.88 o 
 -10  10   6        1.58        1.75      5.91 o 
  -9  10   6       28.94       18.84      7.18 o 
  -8  10   6      154.71      154.76     11.34 o 
  -7  10   6       19.31       28.13      6.80 o 
  -6  10   6       19.31       23.88      6.49 o 
  -5  10   6        0.97       -0.08      4.85 o 
  -4  10   6       33.46       37.05      7.47 o 
  -3  10   6      138.25      159.71      9.90 o 
  -2  10   6      597.63      547.68     13.40 o 
  -1  10   6     1516.94     1429.07     23.91 o 
   0  10   6       84.70       72.85      7.18 o 
   1  10   6        6.45        7.14      5.90 o 
   2  10   6      100.84      124.46     19.52 o 
   3  10   6        2.90       -1.80      4.88 o 
   4  10   6       42.83       16.48     10.41 o 
   5  10   6        5.99        1.33      9.07 o 
   6  10   6        1.83       12.35     10.71 o 
   7  10   6       20.69       24.06     12.15 o 
   8  10   6        0.19       17.66      9.22 o 
   9  10   6       23.00       37.93     25.39 o 
 -13  11   6        0.67        2.30     10.28 o 
 -12  11   6        2.12        8.11      7.63 o 
 -11  11   6       11.82       17.97      7.63 o 
 -10  11   6       19.52        8.89      7.29 o 
  -9  11   6       32.78       17.21      6.94 o 
  -8  11   6        5.88        3.09      7.17 o 
  -7  11   6        1.06        7.52      6.34 o 
  -6  11   6       40.59       38.29      8.43 o 
  -5  11   6       14.05       15.97      6.02 o 
  -4  11   6       24.32       24.66      7.48 o 
  -3  11   6        4.23       11.37      6.23 o 
  -2  11   6       19.00       22.01      6.42 o 
  -1  11   6      372.90      371.72     11.56 o 
   0  11   6     1368.92     1358.27     24.05 o 
   1  11   6       22.89       21.75      6.36 o 
   2  11   6       43.54       30.66      7.25 o 
   3  11   6        9.53        7.38      4.18 o 
   4  11   6       38.17       35.20     10.30 o 
   5  11   6       51.93       45.24     10.54 o 
   6  11   6        6.43       11.18      8.43 o 
   7  11   6       21.48       34.39     13.71 o 
   8  11   6        6.48       20.03     17.66 o 
   9  11   6        1.28       19.37     12.82 o 
 -13  12   6        7.61       21.25     21.66 o 
 -12  12   6       11.55       24.50     15.07 o 
 -11  12   6       16.02       20.61     12.46 o 
 -10  12   6       18.61       19.77     13.38 o 
  -9  12   6        1.85        0.11      5.94 o 
  -8  12   6      121.79       75.14     10.40 o 
  -7  12   6       42.91       39.21      8.79 o 
  -6  12   6       14.65       13.91      6.14 o 
  -5  12   6      430.87      411.53     12.77 o 
  -4  12   6      165.12      166.91     11.15 o 
  -3  12   6        1.45        2.96      5.56 o 
  -2  12   6       47.32       48.01      7.23 o 
  -1  12   6        6.20        8.43      5.76 o 
   0  12   6      242.94      238.35      9.34 o 
   1  12   6      283.53      255.65     11.60 o 
   2  12   6       60.10       43.21      5.85 o 
   3  12   6        0.15       -2.87      5.49 o 
   4  12   6       16.83       17.50      9.95 o 
   5  12   6       54.18       69.69     19.19 o 
   6  12   6        1.76        6.35      8.06 o 
   7  12   6        7.40       25.64     15.84 o 
   8  12   6        5.35       13.05     10.34 o 
 -12  13   6        0.25        7.51     16.65 o 
 -11  13   6        0.35       36.78     36.15 o 
 -10  13   6        0.48        5.97      5.39 o 
  -9  13   6        1.08        6.04      6.15 o 
  -8  13   6       43.86       28.44     10.47 o 
  -7  13   6        3.42        5.72      7.35 o 
  -6  13   6       45.50       68.19      8.40 o 
  -5  13   6        2.79        1.79      5.97 o 
  -4  13   6       27.82       29.41      6.52 o 
  -3  13   6       30.89       31.71      7.11 o 
  -2  13   6        3.60        3.85      6.07 o 
  -1  13   6      113.08      124.48      8.47 o 
   0  13   6        0.56        0.43      5.39 o 
   1  13   6      175.62      167.57     10.95 o 
   2  13   6       63.49       58.64      6.52 o 
   3  13   6      112.97      131.77     15.79 o 
   4  13   6       40.16       53.32     21.05 o 
   5  13   6        2.58       -3.39     12.25 o 
   6  13   6        0.38       11.23      7.91 o 
   7  13   6        1.55       20.22     11.89 o 
   8  13   6        7.97      -17.72     17.72 o 
 -12  14   6       14.37       10.87     16.59 o 
 -11  14   6        6.12       36.88     17.02 o 
 -10  14   6        0.60       34.09     16.84 o 
  -9  14   6        8.88        5.41      5.22 o 
  -8  14   6       35.49       15.43      5.79 o 
  -7  14   6        7.85        2.39      7.45 o 
  -6  14   6        2.36        7.11      6.19 o 
  -5  14   6      109.44      130.51      9.74 o 
  -4  14   6       72.48       72.52      7.58 o 
  -3  14   6        0.32       -4.72      6.51 o 
  -2  14   6       66.41       63.70      8.89 o 
  -1  14   6      107.19      113.19     16.71 o 
   0  14   6       29.05       23.46      6.11 o 
   1  14   6       14.65        2.24      6.18 o 
   2  14   6       43.04       21.29      5.75 o 
   3  14   6      148.89      150.86     13.01 o 
   4  14   6        3.00        5.56      9.05 o 
   5  14   6        2.95        0.63      8.15 o 
   6  14   6       27.91       53.17     21.11 o 
   7  14   6        0.06       23.98     13.72 o 
   8  14   6        3.01       60.81     32.74 o 
 -11  15   6        8.02        3.97     21.71 o 
 -10  15   6        2.70        1.13     15.53 o 
  -9  15   6        0.22       21.71     13.43 o 
  -8  15   6        3.59        5.21      6.24 o 
  -7  15   6        0.01       -5.89      6.38 o 
  -6  15   6        7.01        7.09      6.63 o 
  -5  15   6       25.06       23.17      7.66 o 
  -4  15   6      135.81      124.73      9.24 o 
  -3  15   6       39.98       38.13      8.01 o 
  -2  15   6       59.14       45.28      8.15 o 
  -1  15   6       14.65       19.13      7.59 o 
   0  15   6       10.64        7.16      6.21 o 
   1  15   6       12.19       17.31      7.45 o 
   2  15   6        3.09       -0.65      6.85 o 
   3  15   6        4.33       18.11      9.28 o 
   4  15   6       13.20       32.73     27.31 o 
   5  15   6        9.82       23.80     11.22 o 
   6  15   6       11.37       20.26     10.49 o 
   7  15   6        0.97       27.32     18.70 o 
 -11  16   6        7.95        7.81     24.14 o 
 -10  16   6        3.56        0.33     12.31 o 
  -9  16   6        0.15       27.15     23.96 o 
  -8  16   6        2.67       12.34     10.28 o 
  -7  16   6        3.75        7.32      5.60 o 
  -6  16   6        7.18       12.91      7.99 o 
  -5  16   6       13.24       16.77      7.22 o 
  -4  16   6       11.34        7.35      6.09 o 
  -3  16   6        0.45        6.66      6.43 o 
  -2  16   6       10.76       12.79      7.25 o 
  -1  16   6       68.04       47.61      8.74 o 
   0  16   6        0.04        5.92      6.27 o 
   1  16   6        2.66        6.75      8.91 o 
   2  16   6       10.82        5.58      7.64 o 
   3  16   6        0.86       -0.58      7.86 o 
   4  16   6       40.76       42.79     34.59 o 
   5  16   6       53.97       32.69     13.64 o 
   6  16   6       42.38       59.63     20.59 o 
 -10  17   6        1.28       25.53     15.88 o 
  -9  17   6        0.20       22.33     14.63 o 
  -8  17   6        2.97       22.07     18.09 o 
  -7  17   6        0.02        5.63      6.91 o 
  -6  17   6        0.82       18.31      7.91 o 
  -5  17   6       34.55       37.75      9.68 o 
  -4  17   6        5.19        8.58      7.40 o 
  -3  17   6        5.70        3.55      7.33 o 
  -2  17   6        0.82        0.47      8.52 o 
  -1  17   6       75.99       52.62      9.22 o 
   0  17   6        5.30        5.72      9.19 o 
   1  17   6        0.03        1.28      8.53 o 
   2  17   6       21.50       21.55      9.13 o 
   3  17   6       38.09       30.24     10.22 o 
   4  17   6        0.12       -3.14      7.18 o 
   5  17   6        5.90       30.87     18.30 o 
   6  17   6        1.01      -29.51     29.51 o 
  -9  18   6        1.29       11.57     14.31 o 
  -8  18   6        9.66       51.30     17.18 o 
  -7  18   6        5.27       14.51     19.56 o 
  -6  18   6        8.37       25.89     13.78 o 
  -5  18   6        7.08       23.17      8.45 o 
  -4  18   6       11.27       11.10      7.89 o 
  -3  18   6        0.01        0.03      8.61 o 
  -2  18   6        9.85       15.86      8.53 o 
  -1  18   6        1.75        6.26     10.97 o 
   0  18   6        3.72        0.15      7.51 o 
   1  18   6        0.05        5.04      9.18 o 
   2  18   6       10.23        1.45      9.49 o 
   3  18   6       14.60        7.62      9.05 o 
   4  18   6        0.87       20.74     17.00 o 
   5  18   6        0.27       49.49     24.46 o 
  -8  19   6        0.31       30.11     21.31 o 
  -7  19   6        0.12       17.19     15.12 o 
  -6  19   6       29.67       74.17     16.63 o 
  -5  19   6        3.13       15.41      8.39 o 
  -4  19   6        1.61       11.76     10.28 o 
  -3  19   6        4.50        3.91      7.48 o 
  -2  19   6       23.56        3.24      8.60 o 
  -1  19   6        0.60       -5.57      9.86 o 
   0  19   6        1.24        7.59      8.68 o 
   1  19   6        0.18        9.83      8.59 o 
   2  19   6        5.49       38.72     33.98 o 
   3  19   6        1.31      -13.67     21.59 o 
   4  19   6        1.03       17.23     17.65 o 
  -7  20   6       18.25       42.00     17.92 o 
  -6  20   6        0.00       25.00     17.00 o 
  -5  20   6        8.93       25.02     12.58 o 
  -4  20   6       13.33       29.79     16.44 o 
  -3  20   6       17.74       12.48      9.80 o 
  -2  20   6        7.14        0.98      9.39 o 
  -1  20   6        0.68       -0.31      8.30 o 
   0  20   6        0.03        2.89      9.84 o 
   1  20   6        0.41        4.88      9.65 o 
   2  20   6        0.89       39.94     23.39 o 
  -5  21   6       18.31       54.44     21.43 o 
  -4  21   6        9.19       38.49     53.97 o 
  -3  21   6        0.30       13.29     10.00 o 
  -2  21   6        0.13       -1.43      8.84 o 
  -1  21   6       11.60        1.08      8.72 o 
   0  21   6       10.31       -0.68     11.32 o 
   1  21   6        3.26       43.18     22.67 o 
 -15   1   7        3.59        5.32      9.30 o 
 -14   1   7        0.40        0.04      7.96 o 
 -13   1   7       50.11       68.06     11.89 o 
 -12   1   7       10.11       32.52      9.27 o 
 -11   1   7       11.08       13.01      8.25 o 
 -10   1   7        7.59        7.63      7.01 o 
  -9   1   7       12.91        9.97      7.41 o 
  -8   1   7        0.89        4.54      6.66 o 
  -7   1   7      117.38      119.49     12.74 o 
  -6   1   7        7.09        8.66      7.37 o 
  -5   1   7      172.63      192.34     12.13 o 
  -4   1   7       37.50       43.64      9.06 o 
  -3   1   7        6.20        8.97      7.69 o 
  -2   1   7       99.40      140.52     14.44 o 
  -1   1   7        5.60        6.87      7.47 o 
   0   1   7      122.30      149.87     18.49 o 
   1   1   7      306.76      320.63     17.09 o 
   2   1   7      584.22      605.64     29.01 o 
   3   1   7      295.75      300.77     17.35 o 
   4   1   7       43.97       39.17     10.36 o 
   5   1   7       54.53       53.77     14.09 o 
   6   1   7       95.35       71.75     12.72 o 
   7   1   7        2.62        0.55      5.14 o 
   8   1   7        2.27        8.30      9.25 o 
   9   1   7        0.24        8.67      9.23 o 
 -15   2   7        0.08        6.30      9.86 o 
 -14   2   7       33.32       29.19      9.96 o 
 -13   2   7        0.65        3.75      7.57 o 
 -12   2   7        5.66        0.12      7.84 o 
 -11   2   7        0.03       -4.48      7.77 o 
 -10   2   7      150.26      158.19     11.39 o 
  -9   2   7       34.84       40.27      8.33 o 
  -8   2   7      143.41      148.05     11.49 o 
  -7   2   7       38.52       32.09      7.71 o 
  -6   2   7       11.09       18.38      8.48 o 
  -5   2   7       20.39       26.25      8.65 o 
  -4   2   7        5.00       -3.49      8.19 o 
  -3   2   7       11.70       16.16      8.97 o 
  -2   2   7       11.49        5.86      7.61 o 
  -1   2   7        0.08       -4.96      7.61 o 
   0   2   7      440.92      405.60     16.23 o 
   1   2   7       55.33       77.78     10.60 o 
   2   2   7       54.76       70.21     11.55 o 
   3   2   7       57.55       74.86     21.92 o 
   4   2   7       17.08       14.98      9.10 o 
   5   2   7       61.44       58.36     11.79 o 
   6   2   7        0.15       -3.79      9.27 o 
   7   2   7        3.97        6.19      6.15 o 
   8   2   7        0.92       18.79     10.23 o 
   9   2   7        1.01       24.26     17.43 o 
 -15   3   7        4.25       12.08     15.34 o 
 -14   3   7       18.36       16.13     10.09 o 
 -13   3   7        6.92       12.91      9.06 o 
 -12   3   7        1.64        7.17      8.17 o 
 -11   3   7        0.30       -1.06      6.54 o 
 -10   3   7       75.06       79.12      9.55 o 
  -9   3   7      725.60      742.56     20.10 o 
  -8   3   7      211.94      214.20     14.15 o 
  -7   3   7       24.24       23.58     10.59 o 
  -6   3   7       26.58       24.06      7.27 o 
  -5   3   7        8.31        2.26      6.71 o 
  -4   3   7       20.33       19.30      7.57 o 
  -3   3   7       10.67       13.39      7.41 o 
  -2   3   7      331.03      332.64     14.63 o 
  -1   3   7      151.59      155.81     11.11 o 
   0   3   7      151.79      189.28     15.01 o 
   1   3   7        1.18        0.48      6.56 o 
   2   3   7      203.72      203.48     18.28 o 
   3   3   7      177.67      172.74     13.67 o 
   4   3   7        1.47        8.07      8.24 o 
   5   3   7       79.23       66.27     10.72 o 
   6   3   7       13.68       34.12     12.67 o 
   7   3   7        1.63        7.39      8.02 o 
   8   3   7       16.75       19.02      9.60 o 
   9   3   7       15.04       32.08     17.20 o 
 -14   4   7        2.81       10.19      8.51 o 
 -13   4   7       15.89       19.86      9.27 o 
 -12   4   7        0.11       12.36     11.07 o 
 -11   4   7        6.98       12.65      7.64 o 
 -10   4   7       88.91      110.96     19.26 o 
  -9   4   7       67.22       62.69      9.50 o 
  -8   4   7      318.78      314.63     15.09 o 
  -7   4   7        6.62        5.33      6.87 o 
  -6   4   7       18.11       17.16      7.44 o 
  -5   4   7       20.67       21.28      6.91 o 
  -4   4   7        5.66        9.23      6.60 o 
  -3   4   7       40.70       38.53      9.04 o 
  -2   4   7      535.12      552.57     18.16 o 
  -1   4   7      399.50      382.15     15.67 o 
   0   4   7       95.39       96.10     11.99 o 
   1   4   7       87.34       90.84      9.88 o 
   2   4   7       17.02        4.01      9.85 o 
   3   4   7      242.81      225.26     13.80 o 
   4   4   7      316.62      317.14     19.74 o 
   5   4   7       60.42       57.29     10.53 o 
   6   4   7        1.10       22.94     13.63 o 
   7   4   7       17.52        8.23      7.68 o 
   8   4   7        7.28       17.62      9.30 o 
   9   4   7        6.44       26.93     14.32 o 
 -14   5   7        1.51       13.72      9.78 o 
 -13   5   7        1.95       -5.75      8.65 o 
 -12   5   7       48.12       47.00     10.00 o 
 -11   5   7        0.04       20.79      9.52 o 
 -10   5   7        5.10       12.69      7.61 o 
  -9   5   7       28.19       20.49      8.27 o 
  -8   5   7      112.71      136.22     10.04 o 
  -7   5   7       54.14       59.85      8.34 o 
  -6   5   7      166.40      158.05     10.63 o 
  -5   5   7       55.14       52.46      7.83 o 
  -4   5   7        0.05       -2.74      6.13 o 
  -3   5   7        0.15        4.44      6.30 o 
  -2   5   7      176.46      163.47     22.87 o 
  -1   5   7      107.18       86.45     10.57 o 
   0   5   7       79.41       88.45     10.50 o 
   1   5   7       86.69      102.09     13.06 o 
   2   5   7      159.63      184.96     12.06 o 
   3   5   7        3.22        6.68     10.87 o 
   4   5   7       20.81       21.54     10.63 o 
   5   5   7       13.57       18.54     10.03 o 
   6   5   7      112.93       83.38     22.05 o 
   7   5   7        9.13       15.96      8.74 o 
   8   5   7        2.81        3.83     12.57 o 
   9   5   7        0.81        4.90     10.41 o 
 -14   6   7        1.45       16.27      9.37 o 
 -13   6   7        4.16       12.59      9.78 o 
 -12   6   7        3.67       -6.96      7.93 o 
 -11   6   7       78.47       67.77      9.64 o 
 -10   6   7        3.29       -1.00      7.39 o 
  -9   6   7        0.11        1.88      7.23 o 
  -8   6   7        4.43        8.37      7.14 o 
  -7   6   7      238.61      243.99     15.33 o 
  -6   6   7      313.09      329.15     16.74 o 
  -5   6   7       76.31       76.72      8.99 o 
  -4   6   7      171.45      189.33      9.83 o 
  -3   6   7      309.50      293.72     11.34 o 
  -2   6   7        2.14        7.02      7.19 o 
  -1   6   7      128.80      111.93     11.55 o 
   0   6   7      449.92      419.01     13.98 o 
   1   6   7      574.55      505.65     14.26 o 
   2   6   7       27.52       21.57      6.33 o 
   3   6   7       62.60       74.11      7.10 o 
   4   6   7       18.33       19.94      6.36 o 
   5   6   7        5.13        9.38      7.85 o 
   6   6   7        5.73        3.15      4.36 o 
   7   6   7       14.43       10.15      8.76 o 
   8   6   7        2.78        9.42     12.69 o 
   9   6   7        0.17       -5.34     11.74 o 
 -14   7   7        6.52       24.99     12.15 o 
 -13   7   7       10.91        3.62      7.29 o 
 -12   7   7        2.36       23.10     11.02 o 
 -11   7   7       15.19       10.22      7.78 o 
 -10   7   7       35.43       17.16     12.27 o 
  -9   7   7       76.90       57.75     10.17 o 
  -8   7   7        2.01       -3.26      7.63 o 
  -7   7   7       89.15      103.52     10.00 o 
  -6   7   7      352.24      312.16     13.69 o 
  -5   7   7       29.55       31.85      7.38 o 
  -4   7   7       36.24       41.78      8.81 o 
  -3   7   7      303.80      274.41     11.28 o 
  -2   7   7       43.77       49.44      8.60 o 
  -1   7   7        1.21        6.16      5.75 o 
   0   7   7      652.18      608.02     18.95 o 
   1   7   7      122.17      134.38      8.87 o 
   2   7   7       22.84       19.78      6.01 o 
   3   7   7       23.28       36.18      7.26 o 
   4   7   7        5.38        6.68      4.65 o 
   5   7   7       86.77       78.19      7.49 o 
   6   7   7        1.73       -7.77      9.73 o 
   7   7   7        0.30        4.89      8.64 o 
   8   7   7       15.91       37.92     12.53 o 
   9   7   7        4.95       16.03     13.15 o 
 -14   8   7        0.00        3.90      8.79 o 
 -13   8   7       31.10       32.42     10.12 o 
 -12   8   7        6.32        8.54      8.74 o 
 -11   8   7       10.76       13.69      9.10 o 
 -10   8   7        0.36       -3.22      6.87 o 
  -9   8   7        4.44        3.30      8.18 o 
  -8   8   7       35.30       41.91      7.92 o 
  -7   8   7      141.32      163.00     12.31 o 
  -6   8   7       17.61       16.43      7.25 o 
  -5   8   7      329.39      330.65     14.34 o 
  -4   8   7      150.96      139.61      9.37 o 
  -3   8   7      812.55      804.11     18.98 o 
  -2   8   7      252.74      269.69     15.92 o 
  -1   8   7       57.05       54.43      7.29 o 
   0   8   7       69.46       86.01      8.72 o 
   1   8   7       25.26       19.81      5.99 o 
   2   8   7      148.03      155.41     10.46 o 
   3   8   7      110.56       82.63      9.59 o 
   4   8   7        2.67        3.91      4.28 o 
   5   8   7       16.69       13.77      7.20 o 
   6   8   7        1.09       22.14     25.74 o 
   7   8   7       25.71       18.53     14.85 o 
   8   8   7        6.05       13.26      9.62 o 
 -13   9   7        0.14       -1.55      7.11 o 
 -12   9   7        0.00       12.04     14.09 o 
 -11   9   7        1.72        5.23      7.98 o 
 -10   9   7        8.61        9.06     11.25 o 
  -9   9   7       10.52       11.22      8.21 o 
  -8   9   7        0.32        3.69      6.45 o 
  -7   9   7       24.69       21.04      7.36 o 
  -6   9   7        0.48       10.00      7.04 o 
  -5   9   7       11.10       15.87      7.42 o 
  -4   9   7      161.94      168.87     11.05 o 
  -3   9   7        0.17        4.70      6.85 o 
  -2   9   7      298.36      289.92     12.84 o 
  -1   9   7        0.64        6.09      6.22 o 
   0   9   7        0.62        7.57      5.84 o 
   1   9   7       16.80       14.96      7.42 o 
   2   9   7       49.98       52.41      7.65 o 
   3   9   7        5.12        7.31      6.10 o 
   4   9   7        3.18        9.95      6.58 o 
   5   9   7        4.98       15.24     10.42 o 
   6   9   7        6.17       -2.63     14.75 o 
   7   9   7       11.50       21.97     13.04 o 
   8   9   7        4.15       43.33     10.86 o 
 -13  10   7        6.80        5.74     11.27 o 
 -12  10   7        2.77        4.85      7.91 o 
 -11  10   7       17.03       12.25      8.69 o 
 -10  10   7        4.09       13.44      8.06 o 
  -9  10   7        0.53        9.74      8.85 o 
  -8  10   7       16.31        9.69      7.57 o 
  -7  10   7       22.62       30.09      8.29 o 
  -6  10   7       22.69       16.88      7.69 o 
  -5  10   7       20.60       26.92      8.66 o 
  -4  10   7      128.92      139.49      9.63 o 
  -3  10   7      848.55      805.29     18.10 o 
  -2  10   7       27.57       26.24      6.93 o 
  -1  10   7        0.00        2.07      6.40 o 
   0  10   7       51.80       49.50      9.44 o 
   1  10   7        6.02        7.55      5.51 o 
   2  10   7       30.32       26.61      6.25 o 
   3  10   7       33.57       17.90      7.03 o 
   4  10   7       55.21       36.37     11.32 o 
   5  10   7        0.01       15.36     22.36 o 
   6  10   7        4.12        8.65     11.21 o 
   7  10   7        4.59       11.18      8.96 o 
   8  10   7        4.80       16.23     10.04 o 
 -13  11   7        8.23       35.44     31.93 o 
 -12  11   7        0.47       -5.66      7.36 o 
 -11  11   7        0.29       20.06      9.26 o 
 -10  11   7        6.47       20.36     13.80 o 
  -9  11   7        2.17       10.39      8.56 o 
  -8  11   7        3.07        9.65      7.58 o 
  -7  11   7        1.52       -0.11      7.63 o 
  -6  11   7      159.84      164.23     11.10 o 
  -5  11   7       44.55       41.64      8.04 o 
  -4  11   7       95.48       87.82      8.50 o 
  -3  11   7       43.34       33.03      8.22 o 
  -2  11   7       60.71       72.27      8.42 o 
  -1  11   7      190.87      207.31     11.12 o 
   0  11   7       99.19      122.66     11.17 o 
   1  11   7        0.46        1.59      5.38 o 
   2  11   7        9.63        5.96      6.55 o 
   3  11   7        1.85        2.05      5.60 o 
   4  11   7       19.27       12.66      7.95 o 
   5  11   7        2.60       14.12     16.81 o 
   6  11   7       18.37       15.11     12.72 o 
   7  11   7        9.37       16.03     10.80 o 
 -12  12   7        0.00       35.25     21.91 o 
 -11  12   7        5.99       28.63     14.92 o 
 -10  12   7        0.04       -1.37      6.42 o 
  -9  12   7        1.26        8.30      7.02 o 
  -8  12   7        7.84       10.47      7.99 o 
  -7  12   7       12.11       12.61      6.91 o 
  -6  12   7      116.86      114.85     13.50 o 
  -5  12   7      206.45      195.28     12.32 o 
  -4  12   7       61.95       61.19      8.67 o 
  -3  12   7        7.81       13.61      7.08 o 
  -2  12   7        0.86        4.80      7.42 o 
  -1  12   7        4.74        6.62      6.52 o 
   0  12   7      213.35      209.19     11.37 o 
   1  12   7        0.56       13.48      8.58 o 
   2  12   7        3.26        4.96      5.40 o 
   3  12   7      118.08      108.01     12.57 o 
   4  12   7        0.42        1.88      8.00 o 
   5  12   7        4.84        7.78     10.48 o 
   6  12   7       11.54       19.26     10.50 o 
   7  12   7        1.31       21.11     12.88 o 
 -12  13   7       12.71       24.40     28.65 o 
 -11  13   7        1.43       -7.34     25.07 o 
 -10  13   7       15.07        9.06      6.79 o 
  -9  13   7        0.07       18.62     16.90 o 
  -8  13   7        1.83        8.44      7.69 o 
  -7  13   7       22.74       27.85      8.23 o 
  -6  13   7      126.61      141.39     10.39 o 
  -5  13   7       29.95       29.99      8.13 o 
  -4  13   7        4.70        5.03      8.09 o 
  -3  13   7        0.02        1.37      7.05 o 
  -2  13   7       25.62       26.62      7.10 o 
  -1  13   7       25.20       22.68      8.32 o 
   0  13   7       14.52       11.63      7.19 o 
   1  13   7       17.90       17.79      6.88 o 
   2  13   7        1.00       -3.06      5.26 o 
   3  13   7        6.31        5.30      4.93 o 
   4  13   7        5.00        7.79     11.18 o 
   5  13   7       38.93       48.91     21.79 o 
   6  13   7        7.60       25.48     10.92 o 
   7  13   7        0.98      -21.59     21.59 o 
 -11  14   7        1.14       32.27     18.40 o 
 -10  14   7        6.63        6.35      9.45 o 
  -9  14   7       37.23       24.32     10.05 o 
  -8  14   7       12.73        3.79      9.05 o 
  -7  14   7        9.16       11.60      7.02 o 
  -6  14   7       15.48       17.63      7.39 o 
  -5  14   7        0.34        6.05      6.82 o 
  -4  14   7       11.41       12.35      7.46 o 
  -3  14   7        1.31        5.80      6.46 o 
  -2  14   7        3.69        4.57      6.97 o 
  -1  14   7        0.13       -0.79      5.74 o 
   0  14   7       16.56        2.68      6.81 o 
   1  14   7       77.87       56.83      7.92 o 
   2  14   7       52.70       34.22      7.31 o 
   3  14   7        4.55        5.89      8.84 o 
   4  14   7       12.88       12.15     11.53 o 
   5  14   7        0.90        1.78      8.38 o 
   6  14   7        0.05       15.14      9.66 o 
 -11  15   7        4.66       -5.21     22.36 o 
 -10  15   7        4.41       36.96     20.50 o 
  -9  15   7       25.96       22.85     11.70 o 
  -8  15   7       15.51       23.89     12.82 o 
  -7  15   7       33.20       23.68      7.43 o 
  -6  15   7        0.14       18.07      9.02 o 
  -5  15   7       34.45       38.57      7.95 o 
  -4  15   7        1.52        4.07      8.42 o 
  -3  15   7       12.44       12.10      6.94 o 
  -2  15   7       14.18       11.73      6.88 o 
  -1  15   7        7.39        9.85      6.63 o 
   0  15   7       39.90       37.40      8.02 o 
   1  15   7        0.07       -5.08      6.88 o 
   2  15   7       28.97       26.09      9.94 o 
   3  15   7       24.12       20.80      9.85 o 
   4  15   7        1.38       25.34     30.48 o 
   5  15   7        1.09        7.47      9.13 o 
 -10  16   7        1.69       13.59     15.19 o 
  -9  16   7        2.44       10.21     13.99 o 
  -8  16   7        0.22       25.20     20.41 o 
  -7  16   7        0.58       18.65     11.34 o 
  -6  16   7       23.72       12.34     10.80 o 
  -5  16   7        0.10        8.51      7.60 o 
  -4  16   7        1.68        4.16      7.92 o 
  -3  16   7        0.00       -5.85      7.90 o 
  -2  16   7       39.84       32.44      7.94 o 
  -1  16   7        6.72       10.20      8.17 o 
   0  16   7        2.32        5.22      7.31 o 
   1  16   7        9.81       16.76      8.46 o 
   2  16   7        2.08        5.60      8.87 o 
   3  16   7        1.36       -0.52      8.31 o 
   4  16   7        0.30       12.76     24.38 o 
   5  16   7       19.92       16.30     18.17 o 
  -9  17   7        0.00       -2.80     13.40 o 
  -8  17   7        0.63       -1.45     13.89 o 
  -7  17   7        0.66       26.88     10.82 o 
  -6  17   7        3.37       -3.04      9.33 o 
  -5  17   7       22.08       25.90      7.94 o 
  -4  17   7       40.46       45.77     15.66 o 
  -3  17   7        2.37        4.57      7.48 o 
  -2  17   7        1.04        0.30      7.74 o 
  -1  17   7        2.37        6.57      7.57 o 
   0  17   7       18.39       20.48      9.30 o 
   1  17   7        0.32        1.43     10.03 o 
   2  17   7        0.00       19.92     13.68 o 
   3  17   7        0.26        3.66     12.80 o 
   4  17   7        0.86       10.27     22.67 o 
  -8  18   7        0.05       13.82     16.55 o 
  -7  18   7        0.00       12.16     17.62 o 
  -6  18   7        6.32       22.70     14.82 o 
  -5  18   7        0.15       14.57      9.86 o 
  -4  18   7       45.70       70.48     12.37 o 
  -3  18   7        0.18       19.46     11.32 o 
  -2  18   7        0.01       15.45     10.02 o 
  -1  18   7        1.89        9.65      8.68 o 
   0  18   7        1.27       15.51     12.97 o 
   1  18   7        2.90       -4.08     10.77 o 
   2  18   7        2.88       13.49     15.99 o 
   3  18   7        0.60       23.93     18.06 o 
  -6  19   7        0.83        1.47     22.47 o 
  -5  19   7        0.06       29.47     10.69 o 
  -4  19   7        2.74       53.63     13.64 o 
  -3  19   7        4.38       18.92     10.35 o 
  -2  19   7        1.66        6.13      8.32 o 
  -1  19   7        0.00       21.06     25.32 o 
   0  19   7        0.08       28.84     16.21 o 
   1  19   7       22.51       18.84     12.01 o 
  -4  20   7        1.13       22.19     10.09 o 
  -3  20   7       16.10       28.87     11.42 o 
  -2  20   7        2.65       21.95     15.22 o 
  -1  20   7        4.12       12.90     11.77 o 
 -14   0   8        3.50       16.35     15.81 o 
 -13   0   8        4.24       12.36     16.49 o 
 -12   0   8       53.67       36.69     18.58 o 
 -11   0   8        0.55       -6.62     10.80 o 
 -10   0   8       47.91       49.15     16.53 o 
  -9   0   8      457.72      501.15     22.57 o 
  -8   0   8        9.09        3.23     14.43 o 
  -7   0   8       90.90       84.46     15.90 o 
  -6   0   8      144.54      175.07     22.49 o 
  -5   0   8        3.05       10.54     11.70 o 
  -4   0   8       58.63       47.65     16.56 o 
  -3   0   8      116.30      141.67     16.66 o 
  -2   0   8      267.01      239.37     19.59 o 
  -1   0   8        0.00        6.03     11.83 o 
   0   0   8      265.99      290.75     46.24 o 
   1   0   8        4.97        8.27     12.08 o 
   2   0   8        3.35        8.25     12.23 o 
   3   0   8       13.92       12.76     13.10 o 
   4   0   8        1.80        5.22     12.47 o 
   5   0   8      109.25      148.33     30.76 o 
   6   0   8       10.42        5.00     17.43 o 
   7   0   8        2.91        8.10      9.01 o 
   8   0   8       15.13       43.72     22.49 o 
 -14   1   8       43.13       43.20     11.60 o 
 -13   1   8       76.51       72.37     11.21 o 
 -12   1   8       82.06      109.38     20.17 o 
 -11   1   8       36.31       58.28     10.67 o 
 -10   1   8       15.20       16.80      7.87 o 
  -9   1   8       10.58       16.23      9.12 o 
  -8   1   8      203.51      180.70     13.46 o 
  -7   1   8      106.95      147.68     20.15 o 
  -6   1   8        0.05        5.24      9.51 o 
  -5   1   8        3.98        9.98      8.73 o 
  -4   1   8       52.67       47.35     10.63 o 
  -3   1   8       38.87       34.76     10.11 o 
  -2   1   8      158.91      157.09     13.30 o 
  -1   1   8     1164.00     1070.92     33.13 o 
   0   1   8       30.57       33.15     10.50 o 
   1   1   8        0.15       -3.98      9.64 o 
   2   1   8       89.86      103.08     12.43 o 
   3   1   8       71.52       72.46     11.24 o 
   4   1   8        5.72        0.07      8.00 o 
   5   1   8        1.75        2.98     10.72 o 
   6   1   8        3.37       17.43     11.89 o 
   7   1   8        3.23       27.88     19.95 o 
   8   1   8        1.41       26.52     15.17 o 
 -14   2   8        0.75        9.89      9.30 o 
 -13   2   8       72.45       62.03     10.90 o 
 -12   2   8       85.62      106.15     15.02 o 
 -11   2   8       63.35       70.52     11.61 o 
 -10   2   8       12.63       32.19     13.06 o 
  -9   2   8       72.70       54.29     11.42 o 
  -8   2   8       20.62       14.80     10.38 o 
  -7   2   8        4.95        4.12      7.91 o 
  -6   2   8       67.97       67.45     11.13 o 
  -5   2   8      124.07      103.82     18.75 o 
  -4   2   8      105.25      110.36     16.74 o 
  -3   2   8       39.30       43.64     11.74 o 
  -2   2   8       16.10       12.13      9.27 o 
  -1   2   8       14.83       21.36     11.01 o 
   0   2   8       36.09       42.62     10.83 o 
   1   2   8        8.96       11.27      9.41 o 
   2   2   8       29.35       34.28     12.04 o 
   3   2   8        0.50        8.95     12.55 o 
   4   2   8        4.89        2.01     11.70 o 
   5   2   8        9.84        3.85     10.20 o 
   6   2   8        3.82       16.98     10.58 o 
   7   2   8        2.94       30.02     12.02 o 
   8   2   8        1.41       31.09     16.57 o 
 -14   3   8        1.81       17.13     11.62 o 
 -13   3   8        2.79        8.22      9.02 o 
 -12   3   8       14.08       23.40     11.02 o 
 -11   3   8       31.21       48.42     13.15 o 
 -10   3   8       28.20       17.83     10.23 o 
  -9   3   8      175.90      192.54     12.54 o 
  -8   3   8       10.36        9.60      8.23 o 
  -7   3   8        7.44       10.58      8.12 o 
  -6   3   8        1.27        5.40      7.04 o 
  -5   3   8       77.11       71.08     11.15 o 
  -4   3   8        0.17        4.20      7.86 o 
  -3   3   8       45.07       41.74      9.74 o 
  -2   3   8       29.07       33.84     11.06 o 
  -1   3   8        0.04       10.19      9.14 o 
   0   3   8       92.26       67.21     10.56 o 
   1   3   8      172.98      176.84     15.63 o 
   2   3   8       64.63       58.80     11.78 o 
   3   3   8       12.98        4.79      8.65 o 
   4   3   8        1.09       14.21     10.69 o 
   5   3   8        0.61        6.76     10.21 o 
   6   3   8        8.67       20.68     11.79 o 
   7   3   8        0.05       -2.78     18.83 o 
   8   3   8       14.82       23.58     10.48 o 
 -14   4   8        1.28        6.49      9.48 o 
 -13   4   8       11.13       29.80     10.47 o 
 -12   4   8       12.41       29.32     11.38 o 
 -11   4   8       42.89       49.98     14.43 o 
 -10   4   8       45.34       47.64      9.90 o 
  -9   4   8      169.38      167.17     11.99 o 
  -8   4   8      172.04      184.01     13.02 o 
  -7   4   8      118.68      106.89     10.26 o 
  -6   4   8       35.19       33.38      8.83 o 
  -5   4   8       35.11       33.29      9.64 o 
  -4   4   8      378.65      337.77     20.21 o 
  -3   4   8      101.95      112.38     12.42 o 
  -2   4   8      186.28      205.29     13.31 o 
  -1   4   8       43.42       45.86      9.76 o 
   0   4   8        5.91        5.78      8.13 o 
   1   4   8      111.55      106.69     15.52 o 
   2   4   8       82.98       95.53     18.33 o 
   3   4   8      210.45      218.96     18.64 o 
   4   4   8        2.22       17.93      9.92 o 
   5   4   8        0.68       22.24     12.81 o 
   6   4   8       36.31       71.46     18.03 o 
   7   4   8        5.31       37.52     12.70 o 
   8   4   8        1.51       18.30     26.11 o 
 -14   5   8       13.91       14.59     12.03 o 
 -13   5   8        2.55       12.79     11.64 o 
 -12   5   8        0.41       12.69      9.43 o 
 -11   5   8       12.93       17.37     11.10 o 
 -10   5   8       63.80       53.28      9.92 o 
  -9   5   8       17.67       25.38     10.13 o 
  -8   5   8       14.18       14.66      8.45 o 
  -7   5   8       16.61       13.45     10.25 o 
  -6   5   8       65.50       87.40     12.55 o 
  -5   5   8      305.91      341.02     14.51 o 
  -4   5   8       71.48       56.99      8.86 o 
  -3   5   8      278.87      307.75     13.60 o 
  -2   5   8      184.54      145.72     43.97 o 
  -1   5   8       17.89       18.78     10.95 o 
   0   5   8        0.32       -0.10      7.96 o 
   1   5   8        0.20       -4.09      8.99 o 
   2   5   8       23.45       38.33     12.02 o 
   3   5   8        0.00        5.59      9.33 o 
   4   5   8       13.60       10.77     10.52 o 
   5   5   8        0.44        5.32     10.06 o 
   6   5   8        0.01       13.47     13.56 o 
   7   5   8        9.68       21.80     14.82 o 
   8   5   8        1.73       26.33     12.64 o 
 -13   6   8        4.90       26.36     14.07 o 
 -12   6   8        6.23       28.62     16.34 o 
 -11   6   8        0.08        9.42      9.05 o 
 -10   6   8        1.21       14.54     14.19 o 
  -9   6   8        1.28       16.93      9.47 o 
  -8   6   8      189.69      193.78     15.76 o 
  -7   6   8      318.98      330.10     24.06 o 
  -6   6   8      298.75      295.21     15.02 o 
  -5   6   8      218.34      205.69     11.76 o 
  -4   6   8      183.60      187.00     19.85 o 
  -3   6   8      177.06      164.24     12.46 o 
  -2   6   8        0.07       -5.81      6.67 o 
  -1   6   8        5.60       19.71      7.22 o 
   0   6   8        4.31        1.57      6.73 o 
   1   6   8        2.12        1.88      6.08 o 
   2   6   8        5.53        7.36      6.74 o 
   3   6   8      120.69       91.90      9.70 o 
   4   6   8       63.80       51.76      8.50 o 
   5   6   8       42.69       50.82     14.40 o 
   6   6   8       29.62       35.39     11.92 o 
   7   6   8       18.22       34.82     11.08 o 
 -13   7   8        8.60       16.10      9.10 o 
 -12   7   8        1.76        8.06      9.65 o 
 -11   7   8        0.23        0.00      8.60 o 
 -10   7   8       12.81       18.08      8.51 o 
  -9   7   8        3.69       -0.51      7.37 o 
  -8   7   8       19.07       27.51      9.91 o 
  -7   7   8       36.62       36.05      8.73 o 
  -6   7   8      626.62      619.67     20.32 o 
  -5   7   8        0.33        6.69      7.48 o 
  -4   7   8       53.27       57.17      8.68 o 
  -3   7   8      149.16      159.86     10.42 o 
  -2   7   8       20.72       25.78      8.13 o 
  -1   7   8      199.54      213.48     11.69 o 
   0   7   8       70.38       59.52      8.31 o 
   1   7   8      199.92      214.78     17.45 o 
   2   7   8        1.44        0.61      6.22 o 
   3   7   8       89.94      102.68     12.93 o 
   4   7   8       19.66       10.17      6.46 o 
   5   7   8        9.38       24.09     11.90 o 
   6   7   8        0.04       27.44     11.51 o 
   7   7   8        1.03       23.27     17.57 o 
 -13   8   8        0.05        5.43      8.41 o 
 -12   8   8       12.76        8.50     13.49 o 
 -11   8   8       25.71       37.53     15.97 o 
 -10   8   8        1.89       11.21      8.63 o 
  -9   8   8       79.27       69.42     11.09 o 
  -8   8   8        7.11        3.38      8.02 o 
  -7   8   8        0.10        2.38      7.43 o 
  -6   8   8      146.96      160.39     12.02 o 
  -5   8   8        1.91        7.86      7.38 o 
  -4   8   8        4.80        2.00      7.89 o 
  -3   8   8       20.34       19.68      8.63 o 
  -2   8   8      213.31      235.62     11.63 o 
  -1   8   8      346.08      333.24     16.66 o 
   0   8   8       39.21       38.08      8.64 o 
   1   8   8        8.15        8.82      6.75 o 
   2   8   8      175.73      186.69     10.11 o 
   3   8   8       21.24       31.47     13.94 o 
   4   8   8        1.26       -8.20      8.20 o 
   5   8   8       69.07       89.50     15.94 o 
   6   8   8       43.69       73.64     16.65 o 
   7   8   8       13.47       26.56     12.10 o 
 -13   9   8        2.14       -2.03     12.93 o 
 -12   9   8       21.85       33.38     14.67 o 
 -11   9   8        2.38       -5.19      8.28 o 
 -10   9   8       42.35       42.32     12.62 o 
  -9   9   8       12.08       32.23     12.36 o 
  -8   9   8        0.88        8.46      8.27 o 
  -7   9   8       23.40       28.54      8.52 o 
  -6   9   8      109.37      117.20     15.25 o 
  -5   9   8       68.89       60.40     11.63 o 
  -4   9   8      233.84      236.78     12.10 o 
  -3   9   8      596.26      556.80     16.76 o 
  -2   9   8      414.78      395.28     17.11 o 
  -1   9   8        3.06        6.50      7.25 o 
   0   9   8       11.10        7.38      6.77 o 
   1   9   8       24.81       22.69      7.24 o 
   2   9   8       84.39       72.30      9.76 o 
   3   9   8        5.70       17.26      7.02 o 
   4   9   8      125.20      137.51     13.80 o 
   5   9   8       32.91       32.93     15.58 o 
   6   9   8        3.75        9.75     23.82 o 
   7   9   8       45.16       87.24     13.23 o 
 -12  10   8        0.15       12.76     10.21 o 
 -11  10   8       15.15        0.14      7.89 o 
 -10  10   8       30.67       13.80     10.42 o 
  -9  10   8       79.60       73.13     15.88 o 
  -8  10   8        0.01        8.79      7.68 o 
  -7  10   8        9.61       15.65      9.52 o 
  -6  10   8        0.75        3.66      8.62 o 
  -5  10   8       40.45       40.59      8.67 o 
  -4  10   8        8.93        8.76      7.27 o 
  -3  10   8        1.07       -1.91      7.97 o 
  -2  10   8        1.60        4.28      7.07 o 
  -1  10   8       64.07       72.49      9.89 o 
   0  10   8      437.10      372.75     16.14 o 
   1  10   8        1.15       13.18      9.39 o 
   2  10   8       10.56        5.30      6.55 o 
   3  10   8        8.33       13.38      9.09 o 
   4  10   8        7.03        4.73     10.38 o 
   5  10   8        0.07       33.17     20.68 o 
   6  10   8        0.37       15.72     30.68 o 
 -12  11   8        4.34       10.41     10.79 o 
 -11  11   8        4.70       20.45     16.40 o 
 -10  11   8        3.96       10.00     10.16 o 
  -9  11   8       10.06       17.02     12.49 o 
  -8  11   8      108.88       93.07     15.28 o 
  -7  11   8        7.17       10.61      8.06 o 
  -6  11   8       91.41       94.90     14.44 o 
  -5  11   8      268.09      277.64     13.76 o 
  -4  11   8      106.71      109.54     21.39 o 
  -3  11   8       47.26       56.68      9.65 o 
  -2  11   8       27.65       30.55      9.47 o 
  -1  11   8      207.68      214.77     11.51 o 
   0  11   8       35.09       32.80      8.18 o 
   1  11   8        2.60       14.74     10.36 o 
   2  11   8       17.86       28.29      7.38 o 
   3  11   8        8.92        5.26      5.63 o 
   4  11   8        6.07       13.35     11.23 o 
   5  11   8       11.10       26.50     15.38 o 
   6  11   8        0.01       30.70     17.92 o 
 -11  12   8        0.63       16.00     11.05 o 
 -10  12   8       12.45        9.42      8.68 o 
  -9  12   8        6.61       13.26     11.92 o 
  -8  12   8       37.19       35.65     10.37 o 
  -7  12   8       31.61       32.49     10.94 o 
  -6  12   8       70.25       48.49     10.36 o 
  -5  12   8      225.90      231.21     17.47 o 
  -4  12   8        6.37        8.52      7.66 o 
  -3  12   8        0.83       10.68      7.27 o 
  -2  12   8        0.46       -1.90      7.29 o 
  -1  12   8        5.76        5.21      8.42 o 
   0  12   8       30.86       32.83      9.49 o 
   1  12   8       22.06       22.13      9.33 o 
   2  12   8       18.08       28.72      7.87 o 
   3  12   8       13.94       12.96      9.81 o 
   4  12   8       49.22       58.33     13.06 o 
   5  12   8       37.57       60.82     15.73 o 
 -11  13   8        0.02        2.63     12.52 o 
 -10  13   8        9.22       24.27     14.55 o 
  -9  13   8       26.52       46.15     16.70 o 
  -8  13   8       12.03       12.03     10.05 o 
  -7  13   8       12.10       33.40     16.44 o 
  -6  13   8       15.45       23.30      8.47 o 
  -5  13   8        9.29        7.91      8.51 o 
  -4  13   8       21.85       32.55     11.74 o 
  -3  13   8       28.24       27.26      8.20 o 
  -2  13   8        0.26       -0.82      6.89 o 
  -1  13   8       19.38       21.30      9.34 o 
   0  13   8       45.75       42.51      9.31 o 
   1  13   8       18.73       10.89      8.60 o 
   2  13   8        3.18       11.20      9.48 o 
   3  13   8        4.54       25.96     17.40 o 
   4  13   8        0.01       24.51     23.93 o 
   5  13   8        0.49       28.86     14.03 o 
 -10  14   8        4.91       21.16     19.74 o 
  -9  14   8       73.67       79.77     23.99 o 
  -8  14   8      121.40      115.18     11.18 o 
  -7  14   8       38.84       72.88     23.95 o 
  -6  14   8       33.57       20.83      9.99 o 
  -5  14   8        0.01       -0.30      7.08 o 
  -4  14   8        1.01       12.71      8.48 o 
  -3  14   8        5.25        6.00      7.38 o 
  -2  14   8        0.58       14.37      9.82 o 
  -1  14   8       19.33       25.56      8.03 o 
   0  14   8        0.23       18.63     10.64 o 
   1  14   8        4.40       12.71      9.14 o 
   2  14   8       42.85       42.75     12.56 o 
   3  14   8       20.90       19.94     11.47 o 
   4  14   8       63.12       97.46     26.11 o 
  -9  15   8       12.75       -0.74      7.47 o 
  -8  15   8       19.05       21.43     13.30 o 
  -7  15   8        4.69       15.08     10.14 o 
  -6  15   8        0.34       21.56      8.51 o 
  -5  15   8       11.88       41.15     18.98 o 
  -4  15   8       25.00       44.53     13.74 o 
  -3  15   8       14.46       46.98     13.08 o 
  -2  15   8        0.14        5.51      7.35 o 
  -1  15   8       10.65       30.04      8.74 o 
   0  15   8       12.37       12.42      7.87 o 
   1  15   8       27.28       52.93     15.08 o 
   2  15   8       19.98       29.93     21.47 o 
   3  15   8       10.91       15.06     12.81 o 
  -8  16   8        1.90        8.84      9.61 o 
  -7  16   8        8.47       25.26      9.59 o 
  -6  16   8       49.21       67.11     14.55 o 
  -5  16   8       16.18       61.18     18.77 o 
  -4  16   8        0.29       13.44      8.87 o 
  -3  16   8       30.09       38.00      9.15 o 
  -2  16   8        3.33       33.74     10.39 o 
  -1  16   8        2.27       21.28      8.30 o 
   0  16   8        3.76       19.05     10.38 o 
   1  16   8        0.65        0.03      9.66 o 
   2  16   8        6.65       49.50     19.71 o 
  -7  17   8        3.51       12.24     13.14 o 
  -6  17   8        2.66       17.10      9.16 o 
  -5  17   8       24.09       52.11     22.11 o 
  -4  17   8        0.16       29.20      9.94 o 
  -3  17   8        4.33       20.58     10.05 o 
  -2  17   8        3.24        0.90      7.79 o 
  -1  17   8       43.68       73.39     16.77 o 
   0  17   8       20.75       66.27     19.84 o 
   1  17   8       17.54       35.29     12.63 o 
  -5  18   8        0.55       18.89      9.91 o 
  -4  18   8       32.38       49.33     11.61 o 
  -3  18   8        3.94       18.00      8.98 o 
  -2  18   8       28.39       47.75     11.81 o 
  -1  18   8        0.08       23.63     14.49 o 
 -13   1   9        3.93        5.17      9.67 o 
 -12   1   9       15.98       34.52     13.17 o 
 -11   1   9        7.43       11.86      9.74 o 
 -10   1   9       15.08       34.57     10.97 o 
  -9   1   9       13.71       10.76      9.75 o 
  -8   1   9      106.35      113.29     21.26 o 
  -7   1   9        6.82       -2.07      9.67 o 
  -6   1   9      112.91       91.81     15.19 o 
  -5   1   9      121.31      110.87     24.37 o 
  -4   1   9      115.88       85.64     13.13 o 
  -3   1   9        2.23        5.38     10.78 o 
  -2   1   9       36.68       26.82     11.30 o 
  -1   1   9       51.05       49.36     12.28 o 
   0   1   9        0.09        2.44      8.86 o 
   1   1   9       13.85       20.84     10.43 o 
   2   1   9        7.25        9.42     11.58 o 
   3   1   9       11.49       11.88     14.85 o 
   4   1   9        0.42        5.62     10.34 o 
   5   1   9       21.59       33.27     15.32 o 
   6   1   9       14.75       33.74     15.68 o 
 -13   2   9       10.16       17.58     11.37 o 
 -12   2   9       22.23       61.70     12.74 o 
 -11   2   9        3.65       11.51      8.89 o 
 -10   2   9       28.08       33.14     11.10 o 
  -9   2   9       74.01       63.97     12.56 o 
  -8   2   9       38.84       37.26     10.97 o 
  -7   2   9        1.33       14.88      9.35 o 
  -6   2   9        8.28        0.81      8.49 o 
  -5   2   9        0.00       -9.27     10.26 o 
  -4   2   9       17.03        5.59      9.79 o 
  -3   2   9       68.35       40.35     11.80 o 
  -2   2   9       16.99       22.87     10.16 o 
  -1   2   9        5.97        8.22     10.35 o 
   0   2   9       61.79       52.89     11.74 o 
   1   2   9        9.52       12.20     10.02 o 
   2   2   9        0.30        0.67      9.61 o 
   3   2   9        9.98       24.61     13.50 o 
   4   2   9        3.98        3.77     11.04 o 
   5   2   9       71.56      100.23     20.55 o 
   6   2   9       46.81       38.67     15.19 o 
 -13   3   9        1.83        9.81      9.60 o 
 -12   3   9       21.10       34.06     10.32 o 
 -11   3   9        3.82        6.73      9.04 o 
 -10   3   9        0.12       16.84      9.57 o 
  -9   3   9        3.26        9.80      8.93 o 
  -8   3   9       89.61       74.58     12.01 o 
  -7   3   9      113.17      109.38     13.56 o 
  -6   3   9       30.27       23.27      9.17 o 
  -5   3   9        6.52        4.56      9.83 o 
  -4   3   9       22.08       14.37     10.56 o 
  -3   3   9        1.16        7.98      9.17 o 
  -2   3   9       29.17       29.09     11.43 o 
  -1   3   9       18.61       23.72     10.25 o 
   0   3   9       35.47       45.81     11.37 o 
   1   3   9       37.82       45.55     15.31 o 
   2   3   9        6.90        9.83     11.10 o 
   3   3   9        1.03        4.42     13.63 o 
   4   3   9        0.47       -6.02     11.53 o 
   5   3   9       15.60       18.30     13.23 o 
   6   3   9        5.30       47.27     18.95 o 
 -13   4   9        1.38       14.14     10.33 o 
 -12   4   9        0.63       22.92     10.20 o 
 -11   4   9        5.90       46.24     13.80 o 
 -10   4   9       20.96        3.58      9.09 o 
  -9   4   9       24.51       32.20     11.50 o 
  -8   4   9        2.17        1.33      7.80 o 
  -7   4   9      219.95      163.82     13.90 o 
  -6   4   9        1.46       -2.00      9.59 o 
  -5   4   9        1.24        4.51      7.97 o 
  -4   4   9        0.00       -7.77      8.43 o 
  -3   4   9        8.40       14.29      9.71 o 
  -2   4   9       87.51       87.99     13.39 o 
  -1   4   9       19.20       30.67     11.72 o 
   0   4   9      117.78       85.06     15.30 o 
   1   4   9       88.66       73.74     13.65 o 
   2   4   9       56.64       49.78     14.54 o 
   3   4   9        9.69       14.28     10.71 o 
   4   4   9        9.99        0.60     10.55 o 
   5   4   9       27.61       58.10     14.69 o 
   6   4   9        0.77       25.06     18.85 o 
 -13   5   9        5.71       22.24     10.37 o 
 -12   5   9        4.71       25.57     10.92 o 
 -11   5   9        6.70       21.86     12.04 o 
 -10   5   9       18.92       -2.39      8.99 o 
  -9   5   9       76.46       55.46     11.77 o 
  -8   5   9       53.82       37.22     10.73 o 
  -7   5   9       51.84       51.77     12.23 o 
  -6   5   9      144.33      158.29     12.38 o 
  -5   5   9       12.78        9.37     10.37 o 
  -4   5   9       64.04       79.89     19.32 o 
  -3   5   9       63.10       52.20     10.21 o 
  -2   5   9        1.58        8.34      7.79 o 
  -1   5   9        4.55        5.15      9.21 o 
   0   5   9       16.34       10.25     10.62 o 
   1   5   9        0.42       -2.95     10.63 o 
   2   5   9        1.38       10.85     10.27 o 
   3   5   9       52.97       54.61     13.96 o 
   4   5   9       26.75       41.31     11.52 o 
   5   5   9        1.87       30.74     15.22 o 
   6   5   9        8.33       28.61     14.63 o 
 -12   6   9       10.83       25.99     14.09 o 
 -11   6   9        1.14        6.39      9.54 o 
 -10   6   9        0.00        4.01     10.67 o 
  -9   6   9       10.76       17.61     10.38 o 
  -8   6   9        6.58        5.90      9.21 o 
  -7   6   9        7.93        5.92      9.37 o 
  -6   6   9        4.82        2.90      9.31 o 
  -5   6   9        9.71       15.60      8.56 o 
  -4   6   9       50.88       37.66      9.84 o 
  -3   6   9        6.84       11.87     10.25 o 
  -2   6   9        5.88        9.50      8.32 o 
  -1   6   9        0.63        3.71      7.24 o 
   0   6   9       22.00       26.31     10.65 o 
   1   6   9        0.98       14.98      9.95 o 
   2   6   9        6.17       12.99      8.05 o 
   3   6   9        0.32       12.68      7.59 o 
   4   6   9       80.25       74.09     14.61 o 
   5   6   9        3.35       13.56     12.66 o 
   6   6   9        1.79       23.13     12.99 o 
 -12   7   9        2.55       14.99     16.32 o 
 -11   7   9        0.63       17.06     13.14 o 
 -10   7   9       11.36       24.44     11.96 o 
  -9   7   9        1.24        9.11     10.36 o 
  -8   7   9       21.17       20.70      9.41 o 
  -7   7   9       12.64        5.43      9.64 o 
  -6   7   9        0.30       -0.01      7.33 o 
  -5   7   9        5.55        5.43      8.45 o 
  -4   7   9       11.64       20.53     10.29 o 
  -3   7   9       45.78       27.90      8.81 o 
  -2   7   9        0.77        3.48      7.42 o 
  -1   7   9        0.13       -9.58     10.60 o 
   0   7   9       11.95       18.56      8.11 o 
   1   7   9      150.56      142.89     12.95 o 
   2   7   9        0.57       14.34      8.63 o 
   3   7   9       12.87       25.96     10.99 o 
   4   7   9       17.32       22.58     13.09 o 
   5   7   9        6.11       15.96     12.11 o 
 -12   8   9       10.10       20.95     10.78 o 
 -11   8   9        6.88       18.07     12.08 o 
 -10   8   9        0.79        8.15     10.38 o 
  -9   8   9        1.73       12.12      9.09 o 
  -8   8   9       59.25       33.04     11.42 o 
  -7   8   9       16.04        9.92      8.60 o 
  -6   8   9        0.71        5.16      8.46 o 
  -5   8   9       74.40       75.98     11.45 o 
  -4   8   9        4.83       17.94      8.56 o 
  -3   8   9       21.96       15.86      9.17 o 
  -2   8   9        0.22        3.19      7.38 o 
  -1   8   9        4.23       15.99      8.23 o 
   0   8   9        8.01        9.68      8.30 o 
   1   8   9       40.23       68.45     17.59 o 
   2   8   9       12.41       15.57      8.33 o 
   3   8   9        0.32       10.87      9.20 o 
   4   8   9        5.84       14.67     15.63 o 
   5   8   9       11.23       37.83     13.34 o 
 -11   9   9        9.78       38.33     15.96 o 
 -10   9   9        0.12        5.49      9.91 o 
  -9   9   9        8.75       15.45      9.38 o 
  -8   9   9       29.14       22.87      9.54 o 
  -7   9   9       13.31       10.08      9.34 o 
  -6   9   9        2.00       -0.37      7.89 o 
  -5   9   9       29.07       25.75      9.14 o 
  -4   9   9        0.46        8.13      9.06 o 
  -3   9   9       46.44       37.19      9.20 o 
  -2   9   9       28.05       33.57      9.62 o 
  -1   9   9       37.45       52.40     12.23 o 
   0   9   9       13.47       16.53      8.56 o 
   1   9   9        9.37       16.53     10.44 o 
   2   9   9        9.40       20.91     10.19 o 
   3   9   9        0.00       23.20     14.60 o 
   4   9   9       16.69       41.19     16.46 o 
   5   9   9        0.23       16.27     15.84 o 
 -11  10   9        0.79       19.42     13.95 o 
 -10  10   9        0.76        9.23      9.56 o 
  -9  10   9       56.48       48.43     10.76 o 
  -8  10   9        8.13       10.71      9.55 o 
  -7  10   9        7.79        3.43      8.37 o 
  -6  10   9       10.71        2.66      8.28 o 
  -5  10   9       22.10       20.11     10.38 o 
  -4  10   9        0.01        5.39      9.42 o 
  -3  10   9       10.19        8.33      9.43 o 
  -2  10   9        0.14        9.34      9.41 o 
  -1  10   9       12.59       23.88     18.11 o 
   0  10   9        5.08       21.48      9.78 o 
   1  10   9       28.28       35.77      8.63 o 
   2  10   9        3.60       28.43     14.49 o 
   3  10   9        6.21       33.94     18.75 o 
   4  10   9        0.09       19.10     18.13 o 
 -11  11   9        0.04        5.76     16.55 o 
 -10  11   9        3.91        7.51      9.88 o 
  -9  11   9        0.34        4.16      8.46 o 
  -8  11   9       14.53       14.29     10.09 o 
  -7  11   9       24.91       25.48     11.08 o 
  -6  11   9       35.56       33.62     12.84 o 
  -5  11   9        0.22        6.56      9.78 o 
  -4  11   9       10.55       14.49     10.51 o 
  -3  11   9        7.80       14.91      9.41 o 
  -2  11   9       37.90       48.98     10.04 o 
  -1  11   9       15.23       20.95     10.05 o 
   0  11   9       91.61       97.11     10.86 o 
   1  11   9       46.65       70.66     18.94 o 
   2  11   9        0.12       11.16     15.36 o 
   3  11   9        4.84       11.86     16.62 o 
   4  11   9        0.27       17.29     16.62 o 
 -10  12   9        1.85       31.71     20.01 o 
  -9  12   9       23.87       23.63     10.42 o 
  -8  12   9       22.71       33.31     18.88 o 
  -7  12   9        0.15       -5.05     13.71 o 
  -6  12   9        1.93        3.85      8.96 o 
  -5  12   9        7.96       12.50      9.04 o 
  -4  12   9       23.03       30.51     10.27 o 
  -3  12   9       25.08       37.23      9.98 o 
  -2  12   9       10.14       49.04     18.33 o 
  -1  12   9        4.63       17.85     13.44 o 
   0  12   9        5.89       29.93     10.97 o 
   1  12   9       16.56       35.08      8.94 o 
   2  12   9       20.96       46.61     13.55 o 
   3  12   9        1.99        2.94     11.71 o 
  -9  13   9       29.97       17.00     11.79 o 
  -8  13   9       85.26       86.41     15.50 o 
  -7  13   9        0.07       20.98     11.97 o 
  -6  13   9        8.36       24.72     13.66 o 
  -5  13   9       12.17       27.96     11.16 o 
  -4  13   9       10.26       24.58     10.44 o 
  -3  13   9       24.24       39.34      9.73 o 
  -2  13   9        0.00       15.62      9.06 o 
  -1  13   9        5.75       15.53      9.83 o 
   0  13   9        1.46       36.36     10.47 o 
   1  13   9       58.22       57.19     15.22 o 
   2  13   9        8.04        3.23     12.65 o 
  -8  14   9        0.39       10.84      9.43 o 
  -7  14   9        2.88       19.72     12.66 o 
  -6  14   9        1.96       10.93     10.51 o 
  -5  14   9        0.36       18.94     10.71 o 
  -4  14   9        0.91       59.22     13.35 o 
  -3  14   9        0.13       -6.65      9.90 o 
  -2  14   9       17.74       31.09     10.01 o 
  -1  14   9        2.54       27.64     11.47 o 
   0  14   9        0.48       20.27     10.05 o 
   1  14   9       26.17       29.17     14.35 o 
   2  14   9       72.28       83.48     25.55 o 
  -7  15   9        2.97        3.51      9.67 o 
  -6  15   9        2.86       33.12     16.48 o 
  -5  15   9        2.47       24.44     10.60 o 
  -4  15   9       13.54       34.89     10.98 o 
  -3  15   9        4.07       12.15      9.46 o 
  -2  15   9        0.03        9.40     12.26 o 
  -1  15   9        6.76        9.56     13.19 o 
   0  15   9        8.83       19.69     11.02 o 
  -5  16   9       34.79       54.01     12.05 o 
  -4  16   9       10.49       42.19     11.18 o 
  -3  16   9       14.46       10.97      9.69 o 
  -2  16   9        1.87       40.62     11.35 o 
 -12   0  10       33.90       31.07     16.18 o 
 -11   0  10       21.45       18.10     14.68 o 
 -10   0  10      124.58      111.08     22.11 o 
  -9   0  10       63.30       56.02     15.72 o 
  -8   0  10        6.82        3.48     17.60 o 
  -7   0  10       73.17       75.73     25.91 o 
  -6   0  10       64.23       55.68     18.70 o 
  -5   0  10       45.93       36.85     17.68 o 
  -4   0  10        3.83       18.35     28.07 o 
  -3   0  10        3.23        6.43     14.61 o 
  -2   0  10       10.69        5.43     18.20 o 
  -1   0  10      162.55      190.39     23.79 o 
   0   0  10        6.79        6.86     17.73 o 
   1   0  10       14.11       11.55     16.14 o 
   2   0  10       21.39       13.84     20.74 o 
   3   0  10        1.13        4.85     20.11 o 
   4   0  10       20.63       12.15     17.90 o 
 -12   1  10        3.69        8.83     10.10 o 
 -11   1  10        0.25        5.98      9.39 o 
 -10   1  10        1.47       20.80     11.09 o 
  -9   1  10        0.01       -2.08     10.73 o 
  -8   1  10        2.49        8.53     10.33 o 
  -7   1  10       33.28       16.30     13.23 o 
  -6   1  10       60.06       61.91     14.35 o 
  -5   1  10       78.55       71.78     14.81 o 
  -4   1  10      121.30      146.08     25.44 o 
  -3   1  10      113.75       83.22     16.20 o 
  -2   1  10       92.03      161.25     31.37 o 
  -1   1  10       23.76       17.75     11.77 o 
   0   1  10        0.29        8.62     10.97 o 
   1   1  10        0.36        0.21      9.84 o 
   2   1  10        6.55        0.57     10.90 o 
   3   1  10       12.27       44.94     20.57 o 
   4   1  10        4.63       13.68     15.28 o 
 -12   2  10        3.87       15.46     11.82 o 
 -11   2  10       35.90       17.79     11.12 o 
 -10   2  10        7.46        3.35     11.26 o 
  -9   2  10       21.69       13.55     11.63 o 
  -8   2  10        1.22        1.75      8.90 o 
  -7   2  10       34.20       19.66     11.09 o 
  -6   2  10      124.41       75.53     16.33 o 
  -5   2  10       50.19       24.13     12.78 o 
  -4   2  10        0.29      -15.51     15.51 o 
  -3   2  10       18.43       11.83     12.67 o 
  -2   2  10       71.94       63.12     13.48 o 
  -1   2  10       25.78       27.63     13.21 o 
   0   2  10       24.03       28.73     13.55 o 
   1   2  10        0.04        3.10     12.63 o 
   2   2  10       33.39       40.17     13.33 o 
   3   2  10       19.04       24.03     16.75 o 
   4   2  10        0.05        8.41     13.38 o 
 -12   3  10        2.12       14.02     22.82 o 
 -11   3  10        0.32       14.04     13.23 o 
 -10   3  10        3.63        7.71     11.92 o 
  -9   3  10       49.43       35.88     12.24 o 
  -8   3  10       34.69       24.98     11.54 o 
  -7   3  10       77.81       46.36     11.59 o 
  -6   3  10       72.68       59.99     12.38 o 
  -5   3  10        7.00       10.16     15.51 o 
  -4   3  10       28.80       19.81     11.50 o 
  -3   3  10       20.29        6.07     12.25 o 
  -2   3  10       39.44       48.49     13.71 o 
  -1   3  10       19.68       13.79     13.08 o 
   0   3  10       33.00       36.23     16.22 o 
   1   3  10       39.20       35.35     13.03 o 
   2   3  10        9.93       -2.98     13.38 o 
   3   3  10       15.28       11.63     12.26 o 
   4   3  10        0.03        6.38     12.29 o 
 -11   4  10        0.00       35.12     17.76 o 
 -10   4  10        2.58        1.86     10.45 o 
  -9   4  10       19.22        7.90     11.66 o 
  -8   4  10      127.98      136.60     22.98 o 
  -7   4  10       41.92       43.85     12.12 o 
  -6   4  10        0.74        7.55      9.92 o 
  -5   4  10       15.30       36.20     11.90 o 
  -4   4  10        5.01        5.99     10.57 o 
  -3   4  10        1.28        9.26     10.61 o 
  -2   4  10       27.43       23.22     15.43 o 
  -1   4  10        5.49       28.63     13.70 o 
   0   4  10       10.65       37.95     14.17 o 
   1   4  10       34.96       36.20     14.55 o 
   2   4  10       56.46       81.59     16.98 o 
   3   4  10        3.97       24.96     21.85 o 
   4   4  10        0.74        8.33     16.22 o 
 -11   5  10        1.96        7.34     10.53 o 
 -10   5  10        0.01       -8.28     10.97 o 
  -9   5  10        0.02        1.99      9.67 o 
  -8   5  10       12.98       23.42     11.44 o 
  -7   5  10       92.33       93.25     14.79 o 
  -6   5  10       37.15       28.76     11.24 o 
  -5   5  10        7.16        3.70     12.05 o 
  -4   5  10        0.20        0.97      8.27 o 
  -3   5  10       20.02       15.69     10.36 o 
  -2   5  10        3.89       12.77     10.13 o 
  -1   5  10        4.79       14.04      9.16 o 
   0   5  10       11.76       12.96     10.15 o 
   1   5  10        1.75       -5.35      9.36 o 
   2   5  10       22.22       25.19      9.86 o 
   3   5  10       91.21      140.95     15.71 o 
   4   5  10        0.05       25.86     18.66 o 
 -11   6  10       11.81       25.05     14.85 o 
 -10   6  10       22.13       24.25     12.40 o 
  -9   6  10       22.80       20.16     12.26 o 
  -8   6  10        0.65        8.80      9.72 o 
  -7   6  10        1.54        5.14      9.71 o 
  -6   6  10       36.07       37.32     12.49 o 
  -5   6  10        0.00        0.79      8.31 o 
  -4   6  10       13.41        9.77     12.58 o 
  -3   6  10       24.17       22.92     11.64 o 
  -2   6  10        1.52       -6.18      9.62 o 
  -1   6  10       86.96       90.34     12.70 o 
   0   6  10       42.70       39.76     10.27 o 
   1   6  10        1.80        1.82      9.47 o 
   2   6  10        4.26       21.90     12.92 o 
   3   6  10        0.11       42.44     26.73 o 
 -11   7  10        0.65      -10.79     25.55 o 
 -10   7  10       22.96       22.72     11.20 o 
  -9   7  10        0.26       11.04     10.21 o 
  -8   7  10        3.68       12.31      9.95 o 
  -7   7  10        3.76       32.64     20.77 o 
  -6   7  10        0.59        0.74      8.64 o 
  -5   7  10        2.34        3.04      9.41 o 
  -4   7  10       40.03       47.84     12.77 o 
  -3   7  10        5.05        3.92      9.99 o 
  -2   7  10        1.27       -0.94      7.94 o 
  -1   7  10       30.54       29.78      9.90 o 
   0   7  10        1.70       17.90     11.50 o 
   1   7  10       15.13       15.03      9.74 o 
   2   7  10        7.95       38.02     12.51 o 
   3   7  10        0.86       29.42     18.13 o 
 -10   8  10       17.83       38.54     12.25 o 
  -9   8  10        0.72       -8.88     10.87 o 
  -8   8  10        6.27        4.77      9.44 o 
  -7   8  10        5.51       10.78      9.81 o 
  -6   8  10        0.01       13.16     10.61 o 
  -5   8  10       55.87       58.83     11.29 o 
  -4   8  10        0.03       22.53     13.80 o 
  -3   8  10        2.63        1.28      8.87 o 
  -2   8  10        1.31        4.48      9.15 o 
  -1   8  10        0.66       10.07      9.67 o 
   0   8  10        0.10       -0.27      8.40 o 
   1   8  10        0.06       16.10      9.53 o 
   2   8  10       26.18       42.42     14.28 o 
   3   8  10        9.39       15.22     12.83 o 
 -10   9  10        1.87       11.28     10.94 o 
  -9   9  10        8.29        8.65     10.06 o 
  -8   9  10       13.74       19.98     11.22 o 
  -7   9  10       11.47       27.69     11.77 o 
  -6   9  10        4.96       13.10     10.48 o 
  -5   9  10       10.45       35.66     10.79 o 
  -4   9  10       42.96       75.85     12.62 o 
  -3   9  10        9.43        8.24      9.67 o 
  -2   9  10        8.08        0.66      9.03 o 
  -1   9  10        0.88       -0.45      8.70 o 
   0   9  10       14.49       28.15      9.94 o 
   1   9  10        8.15       26.73      9.81 o 
   2   9  10        4.19       16.82     21.71 o 
  -9  10  10       15.09       25.07     11.43 o 
  -8  10  10        0.25        6.41      9.87 o 
  -7  10  10        7.15       12.25      9.92 o 
  -6  10  10        3.54        7.52     10.02 o 
  -5  10  10       12.18       19.63     10.54 o 
  -4  10  10        0.13       25.50     10.98 o 
  -3  10  10        8.29       -4.48     10.68 o 
  -2  10  10       43.55       66.21     16.41 o 
  -1  10  10       29.68       45.60     12.01 o 
   0  10  10        0.01       13.69      9.09 o 
   1  10  10        2.51        6.67      8.42 o 
   2  10  10        3.56       -1.71     23.57 o 
  -8  11  10        1.16       10.96     10.18 o 
  -7  11  10        2.12       -4.69     11.42 o 
  -6  11  10        0.00       27.49     13.07 o 
  -5  11  10        4.73       15.10      9.95 o 
  -4  11  10        0.34       18.91      9.97 o 
  -3  11  10        0.39        7.99     13.64 o 
  -2  11  10       27.49       42.86     10.68 o 
  -1  11  10        0.11       20.07     14.39 o 
   0  11  10       20.87       36.72     11.89 o 
   1  11  10        4.69       14.57      9.11 o 
  -7  12  10        1.19       14.79     12.18 o 
  -6  12  10        6.45       28.34     12.94 o 
  -5  12  10        1.79        9.69     10.37 o 
  -4  12  10        0.59       26.13     10.81 o 
  -3  12  10        6.79       31.59     14.60 o 
  -2  12  10       16.44       48.33     12.01 o 
  -1  12  10       10.40       27.39     10.25 o 
   0  12  10        0.03       27.95     12.43 o 
  -6  13  10       29.40       39.04     13.57 o 
  -5  13  10       35.22       51.30     15.40 o 
  -4  13  10       10.70       23.41     12.22 o 
  -3  13  10        8.16       21.56     19.10 o 
  -2  13  10       49.59       76.90     12.25 o 
  -1  13  10       40.02       28.07     25.91 o 
 -10   1  11        0.08        8.29     10.37 o 
  -9   1  11        1.03        3.45     10.62 o 
  -8   1  11        6.90        9.58     11.89 o 
  -7   1  11       25.51       19.29     13.21 o 
  -6   1  11       17.48        6.94     13.77 o 
  -5   1  11        1.75      -16.07     17.27 o 
  -4   1  11        3.54        1.32     15.51 o 
  -3   1  11        7.87       -1.68     11.38 o 
  -2   1  11        8.08       15.42     15.09 o 
  -1   1  11        9.28       11.00     12.89 o 
   0   1  11       25.35       21.56     13.93 o 
   1   1  11        0.22       -1.00     13.04 o 
 -10   2  11        0.08       15.76     19.08 o 
  -9   2  11        0.45        7.66     13.96 o 
  -8   2  11        0.08        6.81     10.84 o 
  -7   2  11       14.34       14.68     12.03 o 
  -6   2  11       13.17       -1.18     11.19 o 
  -5   2  11        2.74       18.07     21.71 o 
  -4   2  11        2.43       -7.70     14.06 o 
  -3   2  11        0.30        6.77     12.00 o 
  -2   2  11        0.09       44.33     18.73 o 
  -1   2  11        1.13        0.37     12.62 o 
   0   2  11       46.93       44.12     18.09 o 
   1   2  11        0.07       -4.49     12.67 o 
  -9   3  11        1.40        4.30     11.51 o 
  -8   3  11        0.53       -3.86     13.71 o 
  -7   3  11       63.47       36.82     12.62 o 
  -6   3  11       41.99       19.90     14.00 o 
  -5   3  11       19.20       19.69     11.21 o 
  -4   3  11        7.99       18.52     15.02 o 
  -3   3  11        4.11       14.98     17.93 o 
  -2   3  11        1.71       16.93     15.02 o 
  -1   3  11        0.49       11.86     14.19 o 
   0   3  11       81.09       62.07     17.23 o 
   1   3  11       73.65       55.58     17.79 o 
  -9   4  11       17.31       19.25     14.03 o 
  -8   4  11       12.07        3.91     12.36 o 
  -7   4  11        0.33        5.46     15.12 o 
  -6   4  11       24.61       26.76     13.83 o 
  -5   4  11       28.54       38.17     13.72 o 
  -4   4  11        0.38        8.83     11.61 o 
  -3   4  11        0.76       12.69     11.53 o 
  -2   4  11        3.44       27.27     15.45 o 
  -1   4  11        1.04       21.96     14.69 o 
   0   4  11        5.15        6.57     12.76 o 
   1   4  11        0.47       11.34     18.31 o 
  -9   5  11        1.95       -1.41     10.25 o 
  -8   5  11        0.03        5.39     13.65 o 
  -7   5  11        3.33       13.59     15.92 o 
  -6   5  11        0.26       -2.40     12.86 o 
  -5   5  11       16.59       47.21     14.93 o 
  -4   5  11        0.22       13.03     20.63 o 
  -3   5  11        1.23       11.15     11.18 o 
  -2   5  11        9.85        5.90     11.10 o 
  -1   5  11        3.93       20.61     11.69 o 
   0   5  11        2.54       -1.66     11.83 o 
   1   5  11        3.16        1.26     10.12 o 
  -9   6  11       17.29      -19.79     41.02 o 
  -8   6  11       11.01        0.21      9.92 o 
  -7   6  11        7.54       -5.77     11.22 o 
  -6   6  11        8.62        7.92     14.54 o 
  -5   6  11        3.72       -1.49     10.89 o 
  -4   6  11        0.00        3.50      9.87 o 
  -3   6  11        1.53       12.52     12.01 o 
  -2   6  11        6.03       13.18     10.57 o 
  -1   6  11       35.00       46.00     21.95 o 
   0   6  11       21.87       27.01     14.94 o 
  -8   7  11       54.54       72.03     15.23 o 
  -7   7  11        7.04        6.56     11.48 o 
  -6   7  11        0.63       -0.68      9.58 o 
  -5   7  11        0.00        9.61     12.64 o 
  -4   7  11        3.18       27.54     14.19 o 
  -3   7  11        0.00       19.09     12.67 o 
  -2   7  11        0.00       19.46     21.52 o 
  -1   7  11        0.25        1.22     10.14 o 
   0   7  11       21.93       21.74     16.33 o 
  -7   8  11       15.07       25.93     14.32 o 
  -6   8  11        9.13       18.93     12.33 o 
  -5   8  11       53.57       64.57     15.42 o 
  -4   8  11       14.06       41.43     12.87 o 
  -3   8  11       20.86       16.40     12.02 o 
  -2   8  11        0.41        3.88     10.81 o 
  -1   8  11        0.21      -12.22     12.49 o 
  -6   9  11        0.23       15.05     12.93 o 
  -5   9  11        9.35       20.50     11.49 o 
  -4   9  11        0.27        8.50     11.22 o 
  -3   9  11        0.01        9.83     11.92 o 
  -2   9  11        4.17        0.16      9.41 o 
                                                 
